# Supplementary material for: Whole genome sequencing of Lacticaseibacillus casei KACC92338 strain with strong antioxidant activity, reveals genes and gene clusters of probiotic and antimicrobial potential
Source: Front Microbiol. 2024 Sep 26;15:1458221. doi: 10.3389/fmicb.2024.1458221 (PMC11464305; doi:10.3389/fmicb.2024.1458221)
Supplement: Supplementary file 2 [file Table_1.XLSX]

## Sheet: CAZ gene
Table S1. Predicted CAZymes in L. casei BRF5 genome by the CAZy database.
Class	Class Description	Family	Family Description	Number of Genes
GH	Glycoside Hydrolases	GH1	β-glucosidase (EC 3.2.1.21); β-galactosidase (EC 3.2.1.23); β-mannosidase (EC 3.2.1.25); β-glucuronidase (EC 3.2.1.31); β-xylosidase (EC 3.2.1.37); β-D-fucosidase (EC 3.2.1.38); phlorizin hydrolase (EC 3.2.1.62); exo-β-1,4-glucanase (EC 3.2.1.74); 6-phospho-β-galactosidase (EC 3.2.1.85); 6-phospho-β-glucosidase (EC 3.2.1.86); strictosidine β-glucosidase (EC 3.2.1.105); lactase (EC 3.2.1.108); amy…	5
GH	Glycoside Hydrolases	GH2	β-galactosidase (EC 3.2.1.23) ; β-mannosidase (EC 3.2.1.25); β-glucuronidase (EC 3.2.1.31); α-L-arabinofuranosidase (EC 3.2.1.55); mannosylglycoprotein endo-β-mannosidase (EC 3.2.1.152); exo-β-glucosaminidase (EC 3.2.1.165); α-L-arabinopyranosidase (EC 3.2.1.-); β-galacturonidase (EC 3.2.1.-); β-xylosidase (EC 3.2.1.37); β-D-galactofuranosidase (EC 3.2.1.146); β-glucosidase (EC 3.2.1.21)	1
GH	Glycoside Hydrolases	GH3	β-glucosidase (EC 3.2.1.21); xylan 1,4-β-xylosidase (EC 3.2.1.37); β-glucosylceramidase (EC 3.2.1.45); β-N-acetylhexosaminidase (EC 3.2.1.52); α-L-arabinofuranosidase (EC 3.2.1.55); glucan 1,4-β-glucosidase (EC 3.2.1.74); isoprimeverose-producing oligoxyloglucan hydrolase (EC 3.2.1.120); coniferin β-glucosidase (EC 3.2.1.126); exo-1,3-1,4-glucanase (EC 3.2.1.-); β-N-acetylglucosaminide phosphoryl…	2
GH	Glycoside Hydrolases	GH13	α-amylase (EC 3.2.1.1); pullulanase (EC 3.2.1.41); cyclomaltodextrin glucanotransferase (EC 2.4.1.19); cyclomaltodextrinase (EC 3.2.1.54); trehalose-6-phosphate hydrolase (EC 3.2.1.93); oligo-α-glucosidase (EC 3.2.1.10); maltogenic amylase (EC 3.2.1.133); neopullulanase (EC 3.2.1.135); α-glucosidase (EC 3.2.1.20); maltotetraose-forming α-amylase (EC 3.2.1.60); isoamylase (EC 3.2.1.68); glucodextr…	10
GH	Glycoside Hydrolases	GH13_1	α-amylase (EC 3.2.1.1); pullulanase (EC 3.2.1.41); cyclomaltodextrin glucanotransferase (EC 2.4.1.19); cyclomaltodextrinase (EC 3.2.1.54); trehalose-6-phosphate hydrolase (EC 3.2.1.93); oligo-α-glucosidase (EC 3.2.1.10); maltogenic amylase (EC 3.2.1.134);_x0000__x0000__x0000__x0000__x0000__x0000_䍰셌ȕ_x0000__x0000__x0000__x0000__x0000__x0000__x0000__x0000__x0000__x0000__x0000__x0000__x0000_㍝_x0000…	7
GH	Glycoside Hydrolases	GH13_2	α-amylase (EC 3.2.1.1); pullulanase (EC 3.2.1.41); cyclomaltodextrin glucanotransferase (EC 2.4.1.19); cyclomaltodextrinase (EC 3.2.1.54); trehalose-6-phosphate hydrolase (EC 3.2.1.93); oligo-α-glucosidase (EC 3.2.1.10); maltogenic amylase (EC 3.2.1.135);_x0000__x0000__x0000__x0000__x0000__x0000_䍰셌ȕ_x0000__x0000__x0000__x0000__x0000__x0000__x0000__x0000__x0000__x0000__x0000__x0000__x0000_㍝_x0000…	4
GH	Glycoside Hydrolases	GH13_4	α-amylase (EC 3.2.1.1); pullulanase (EC 3.2.1.41); cyclomaltodextrin glucanotransferase (EC 2.4.1.19); cyclomaltodextrinase (EC 3.2.1.54); trehalose-6-phosphate hydrolase (EC 3.2.1.93); oligo-α-glucosidase (EC 3.2.1.10); maltogenic amylase (EC 3.2.1.136);opullulanase (EC 3.2.1.135); α-glucosidase (EC 3.2.1.20); maltotetraose-forming α-amylase (EC 3.2.1.60); isoamylase (EC 3.2.1.68); glucodextrana…	6
GH	Glycoside Hydrolases	GH13_8	α-amylase (EC 3.2.1.1); pullulanase (EC 3.2.1.41); cyclomaltodextrin glucanotransferase (EC 2.4.1.19); cyclomaltodextrinase (EC 3.2.1.54); trehalose-6-phosphate hydrolase (EC 3.2.1.93); oligo-α-glucosidase (EC 3.2.1.10); maltogenic amylase (EC 3.2.1.137);opullulanase (EC 3.2.1.135); α-glucosidase (EC 3.2.1.20); maltotetraose-forming α-amylase (EC 3.2.1.60); isoamylase (EC 3.2.1.68); glucodextrana…	1
GH	Glycoside Hydrolases	GH13_9	α-amylase (EC 3.2.1.1); pullulanase (EC 3.2.1.41); cyclomaltodextrin glucanotransferase (EC 2.4.1.19); cyclomaltodextrinase (EC 3.2.1.54); trehalose-6-phosphate hydrolase (EC 3.2.1.93); oligo-α-glucosidase (EC 3.2.1.10); maltogenic amylase (EC 3.2.1.138);_x0000__x0000__x0000__x0000__x0000__x0000_䍰셌ȕ_x0000__x0000__x0000__x0000__x0000__x0000__x0000__x0000__x0000__x0000__x0000__x0000__x0000_㍝_x0000…	1
GH	Glycoside Hydrolases	GH13_10	α-amylase (EC 3.2.1.1); pullulanase (EC 3.2.1.41); cyclomaltodextrin glucanotransferase (EC 2.4.1.19); cyclomaltodextrinase (EC 3.2.1.54); trehalose-6-phosphate hydrolase (EC 3.2.1.93); oligo-α-glucosidase (EC 3.2.1.10); maltogenic amylase (EC 3.2.1.139);_x0000__x0000__x0000__x0000__x0000__x0000_瀰셌ȕ_x0000__x0000__x0000__x0000__x0000__x0000__x0000__x0000__x0000__x0000__x0000__x0000__x0000_㍝_x0000…	1
GH	Glycoside Hydrolases	GH13_12	α-amylase (EC 3.2.1.1); pullulanase (EC 3.2.1.41); cyclomaltodextrin glucanotransferase (EC 2.4.1.19); cyclomaltodextrinase (EC 3.2.1.54); trehalose-6-phosphate hydrolase (EC 3.2.1.93); oligo-α-glucosidase (EC 3.2.1.10); maltogenic amylase (EC 3.2.1.140);_x0000__x0000__x0000__x0000__x0000__x0000_䍰셌ȕ_x0000__x0000__x0000__x0000__x0000__x0000__x0000__x0000__x0000__x0000__x0000__x0000__x0000_㍝_x0000…	2
GH	Glycoside Hydrolases	GH13_14	α-amylase (EC 3.2.1.1); pullulanase (EC 3.2.1.41); cyclomaltodextrin glucanotransferase (EC 2.4.1.19); cyclomaltodextrinase (EC 3.2.1.54); trehalose-6-phosphate hydrolase (EC 3.2.1.93); oligo-α-glucosidase (EC 3.2.1.10); maltogenic amylase (EC 3.2.1.141);_x0000__x0000__x0000__x0000__x0000__x0000_䍰셌ȕ_x0000__x0000__x0000__x0000__x0000__x0000__x0000__x0000__x0000__x0000__x0000__x0000__x0000_㍝_x0000…	7
GH	Glycoside Hydrolases	GH13_16	α-amylase (EC 3.2.1.1); pullulanase (EC 3.2.1.41); cyclomaltodextrin glucanotransferase (EC 2.4.1.19); cyclomaltodextrinase (EC 3.2.1.54); trehalose-6-phosphate hydrolase (EC 3.2.1.93); oligo-α-glucosidase (EC 3.2.1.10); maltogenic amylase (EC 3.2.1.142);_x0000__x0000__x0000__x0000__x0000__x0000_瀰셌ȕ_x0000__x0000__x0000__x0000__x0000__x0000__x0000__x0000__x0000__x0000__x0000__x0000__x0000_㍝_x0000…	6
GH	Glycoside Hydrolases	GH13_17	α-amylase (EC 3.2.1.1); pullulanase (EC 3.2.1.41); cyclomaltodextrin glucanotransferase (EC 2.4.1.19); cyclomaltodextrinase (EC 3.2.1.54); trehalose-6-phosphate hydrolase (EC 3.2.1.93); oligo-α-glucosidase (EC 3.2.1.10); maltogenic amylase (EC 3.2.1.143);_x0000__x0000__x0000__x0000__x0000__x0000_䍰셌ȕ_x0000__x0000__x0000__x0000__x0000__x0000__x0000__x0000__x0000__x0000__x0000__x0000__x0000_㍝_x0000…	6
GH	Glycoside Hydrolases	GH13_20	α-amylase (EC 3.2.1.1); pullulanase (EC 3.2.1.41); cyclomaltodextrin glucanotransferase (EC 2.4.1.19); cyclomaltodextrinase (EC 3.2.1.54); trehalose-6-phosphate hydrolase (EC 3.2.1.93); oligo-α-glucosidase (EC 3.2.1.10); maltogenic amylase (EC 3.2.1.144);opullulanase (EC 3.2.1.135); α-glucosidase (EC 3.2.1.20); maltotetraose-forming α-amylase (EC 3.2.1.60); isoamylase (EC 3.2.1.68); glucodextrana…	9
GH	Glycoside Hydrolases	GH13_21	α-amylase (EC 3.2.1.1); pullulanase (EC 3.2.1.41); cyclomaltodextrin glucanotransferase (EC 2.4.1.19); cyclomaltodextrinase (EC 3.2.1.54); trehalose-6-phosphate hydrolase (EC 3.2.1.93); oligo-α-glucosidase (EC 3.2.1.10); maltogenic amylase (EC 3.2.1.145);_x0000__x0000__x0000__x0000__x0000__x0000_䍰셌ȕ_x0000__x0000__x0000__x0000__x0000__x0000__x0000__x0000__x0000__x0000__x0000__x0000__x0000_㍝_x0000…	9
GH	Glycoside Hydrolases	GH13_23	α-amylase (EC 3.2.1.1); pullulanase (EC 3.2.1.41); cyclomaltodextrin glucanotransferase (EC 2.4.1.19); cyclomaltodextrinase (EC 3.2.1.54); trehalose-6-phosphate hydrolase (EC 3.2.1.93); oligo-α-glucosidase (EC 3.2.1.10); maltogenic amylase (EC 3.2.1.146);_x0000__x0000__x0000__x0000__x0000__x0000_瀰셌ȕ_x0000__x0000__x0000__x0000__x0000__x0000__x0000__x0000__x0000__x0000__x0000__x0000__x0000_㍝_x0000…	6
GH	Glycoside Hydrolases	GH13_29	α-amylase (EC 3.2.1.1); pullulanase (EC 3.2.1.41); cyclomaltodextrin glucanotransferase (EC 2.4.1.19); cyclomaltodextrinase (EC 3.2.1.54); trehalose-6-phosphate hydrolase (EC 3.2.1.93); oligo-α-glucosidase (EC 3.2.1.10); maltogenic amylase (EC 3.2.1.147);_x0000__x0000__x0000__x0000__x0000__x0000_䍰셌ȕ_x0000__x0000__x0000__x0000__x0000__x0000__x0000__x0000__x0000__x0000__x0000__x0000__x0000_㍝_x0000…	6
GH	Glycoside Hydrolases	GH13_30	α-amylase (EC 3.2.1.1); pullulanase (EC 3.2.1.41); cyclomaltodextrin glucanotransferase (EC 2.4.1.19); cyclomaltodextrinase (EC 3.2.1.54); trehalose-6-phosphate hydrolase (EC 3.2.1.93); oligo-α-glucosidase (EC 3.2.1.10); maltogenic amylase (EC 3.2.1.148);_x0000__x0000__x0000__x0000__x0000__x0000_䍰셌ȕ_x0000__x0000__x0000__x0000__x0000__x0000__x0000__x0000__x0000__x0000__x0000__x0000__x0000_㍝_x0000…	6
GH	Glycoside Hydrolases	GH13_31	α-amylase (EC 3.2.1.1); pullulanase (EC 3.2.1.41); cyclomaltodextrin glucanotransferase (EC 2.4.1.19); cyclomaltodextrinase (EC 3.2.1.54); trehalose-6-phosphate hydrolase (EC 3.2.1.93); oligo-α-glucosidase (EC 3.2.1.10); maltogenic amylase (EC 3.2.1.149);_x0000__x0000__x0000__x0000__x0000__x0000_䍰셌ȕ_x0000__x0000__x0000__x0000__x0000__x0000__x0000__x0000__x0000__x0000__x0000__x0000__x0000_㍝_x0000…	6
GH	Glycoside Hydrolases	GH13_35	α-amylase (EC 3.2.1.1); pullulanase (EC 3.2.1.41); cyclomaltodextrin glucanotransferase (EC 2.4.1.19); cyclomaltodextrinase (EC 3.2.1.54); trehalose-6-phosphate hydrolase (EC 3.2.1.93); oligo-α-glucosidase (EC 3.2.1.10); maltogenic amylase (EC 3.2.1.150);_x0000__x0000__x0000__x0000__x0000__x0000_䍰셌ȕ_x0000__x0000__x0000__x0000__x0000__x0000__x0000__x0000__x0000__x0000__x0000__x0000__x0000_㍝_x0000…	6
GH	Glycoside Hydrolases	GH13_36	α-amylase (EC 3.2.1.1); pullulanase (EC 3.2.1.41); cyclomaltodextrin glucanotransferase (EC 2.4.1.19); cyclomaltodextrinase (EC 3.2.1.54); trehalose-6-phosphate hydrolase (EC 3.2.1.93); oligo-α-glucosidase (EC 3.2.1.10); maltogenic amylase (EC 3.2.1.151);opullulanase (EC 3.2.1.135); α-glucosidase (EC 3.2.1.20); maltotetraose-forming α-amylase (EC 3.2.1.60); isoamylase (EC 3.2.1.68); glucodextrana…	9
GH	Glycoside Hydrolases	GH13_37	α-amylase (EC 3.2.1.1); pullulanase (EC 3.2.1.41); cyclomaltodextrin glucanotransferase (EC 2.4.1.19); cyclomaltodextrinase (EC 3.2.1.54); trehalose-6-phosphate hydrolase (EC 3.2.1.93); oligo-α-glucosidase (EC 3.2.1.10); maltogenic amylase (EC 3.2.1.152);opullulanase (EC 3.2.1.135); α-glucosidase (EC 3.2.1.20); maltotetraose-forming α-amylase (EC 3.2.1.60); isoamylase (EC 3.2.1.68); glucodextrana…	2
GH	Glycoside Hydrolases	GH13_39	α-amylase (EC 3.2.1.1); pullulanase (EC 3.2.1.41); cyclomaltodextrin glucanotransferase (EC 2.4.1.19); cyclomaltodextrinase (EC 3.2.1.54); trehalose-6-phosphate hydrolase (EC 3.2.1.93); oligo-α-glucosidase (EC 3.2.1.10); maltogenic amylase (EC 3.2.1.153);opullulanase (EC 3.2.1.135); α-glucosidase (EC 3.2.1.20); maltotetraose-forming α-amylase (EC 3.2.1.60); isoamylase (EC 3.2.1.68); glucodextrana…	7
GH	Glycoside Hydrolases	GH13_40	α-amylase (EC 3.2.1.1); pullulanase (EC 3.2.1.41); cyclomaltodextrin glucanotransferase (EC 2.4.1.19); cyclomaltodextrinase (EC 3.2.1.54); trehalose-6-phosphate hydrolase (EC 3.2.1.93); oligo-α-glucosidase (EC 3.2.1.10); maltogenic amylase (EC 3.2.1.154);opullulanase (EC 3.2.1.135); α-glucosidase (EC 3.2.1.20); maltotetraose-forming α-amylase (EC 3.2.1.60); isoamylase (EC 3.2.1.68); glucodextrana…	6
GH	Glycoside Hydrolases	GH13_41	α-amylase (EC 3.2.1.1); pullulanase (EC 3.2.1.41); cyclomaltodextrin glucanotransferase (EC 2.4.1.19); cyclomaltodextrinase (EC 3.2.1.54); trehalose-6-phosphate hydrolase (EC 3.2.1.93); oligo-α-glucosidase (EC 3.2.1.10); maltogenic amylase (EC 3.2.1.155);_x0000__x0000__x0000__x0000__x0000__x0000_䍰셌ȕ_x0000__x0000__x0000__x0000__x0000__x0000__x0000__x0000__x0000__x0000__x0000__x0000__x0000_㍝_x0000…	3
GH	Glycoside Hydrolases	GH20	β-hexosaminidase (EC 3.2.1.52); lacto-N-biosidase (EC 3.2.1.140); β-1,6-N-acetylglucosaminidase (EC 3.2.1.-); β-6-SO3-N-acetylglucosaminidase (EC 3.2.1.-)	1
GH	Glycoside Hydrolases	GH25	lysozyme (EC 3.2.1.17)	4
GH	Glycoside Hydrolases	GH29	α-L-fucosidase (EC 3.2.1.51); α-1,3/1,4-L-fucosidase (EC 3.2.1.111); α-1,2-L-fucosidase (EC 3.2.1.63)	1
GH	Glycoside Hydrolases	GH30	endo-β-1,4-xylanase (EC 3.2.1.8); β-glucosidase (3.2.1.21); β-glucuronidase (EC 3.2.1.31); β-xylosidase (EC 3.2.1.37); β-fucosidase (EC 3.2.1.38); glucosylceramidase (EC 3.2.1.45); β-1,6-glucanase (EC 3.2.1.75); glucuronoarabinoxylan endo-β-1,4-xylanase (EC 3.2.1.136); endo-β-1,6-galactanase (EC:3.2.1.164); [reducing end] β-xylosidase (EC 3.2.1.-)	1
GH	Glycoside Hydrolases	GH30_1	endo-β-1,4-xylanase (EC 3.2.1.8); β-glucosidase (3.2.1.21); β-glucuronidase (EC 3.2.1.31); β-xylosidase (EC 3.2.1.37); β-fucosidase (EC 3.2.1.38); glucosylceramidase (EC 3.2.1.45); β-1,6-glucanase (EC 3.2.1.75); glucuronoarabinoxylan endo-β-1,5-xylanase (_x0000__x0000__x0000__x0000__x0000__x0000__x0000__x0000__x0000__x0000__x0000__x0000__x0000__x0000__x0000__x0000__x0000__x0000__x0000__x0000__x00…	1
GH	Glycoside Hydrolases	GH30_2	endo-β-1,4-xylanase (EC 3.2.1.8); β-glucosidase (3.2.1.21); β-glucuronidase (EC 3.2.1.31); β-xylosidase (EC 3.2.1.37); β-fucosidase (EC 3.2.1.38); glucosylceramidase (EC 3.2.1.45); β-1,6-glucanase (EC 3.2.1.75); glucuronoarabinoxylan endo-β-1,6-xylanase (_x0000__x0000__x0000__x0000__x0000__x0000__x0000__x0000__x0000__x0000__x0000__x0000__x0000__x0000__x0000__x0000__x0000__x0000__x0000__x0000__x00…	1
GH	Glycoside Hydrolases	GH30_3	endo-β-1,4-xylanase (EC 3.2.1.8); β-glucosidase (3.2.1.21); β-glucuronidase (EC 3.2.1.31); β-xylosidase (EC 3.2.1.37); β-fucosidase (EC 3.2.1.38); glucosylceramidase (EC 3.2.1.45); β-1,6-glucanase (EC 3.2.1.75); glucuronoarabinoxylan endo-β-1,7-xylanase (_x0000__x0000__x0000__x0000__x0000__x0000__x0000__x0000__x0000__x0000__x0000__x0000__x0000__x0000__x0000__x0000__x0000__x0000__x0000__x0000__x00…	1
GH	Glycoside Hydrolases	GH30_9	endo-β-1,4-xylanase (EC 3.2.1.8); β-glucosidase (3.2.1.21); β-glucuronidase (EC 3.2.1.31); β-xylosidase (EC 3.2.1.37); β-fucosidase (EC 3.2.1.38); glucosylceramidase (EC 3.2.1.45); β-1,6-glucanase (EC 3.2.1.75); glucuronoarabinoxylan endo-β-1,8-xylanase (_x0000__x0000__x0000__x0000__x0000__x0000__x0000__x0000__x0000__x0000__x0000__x0000__x0000__x0000__x0000__x0000__x0000__x0000__x0000__x0000__x00…	1
GH	Glycoside Hydrolases	GH31	α-glucosidase (EC 3.2.1.20); α-galactosidase (EC 3.2.1.22); α-mannosidase (EC 3.2.1.24); α-1,3-glucosidase (EC 3.2.1.84); sucrase-isomaltase (EC 3.2.1.48) (EC 3.2.1.10); α-xylosidase (EC 3.2.1.177); α-glucan lyase (EC 4.2.2.13); isomaltosyltransferase (EC 2.4.1.-); oligosaccharide α-1,4-glucosyltransferase (EC 2.4.1.161); α-N-acetylgalactosaminidase (EC 3.2.1.49); sulfoquinovosidase (EC 3.2.1.199)	1
GH	Glycoside Hydrolases	GH32	invertase (EC 3.2.1.26); endo-inulinase (EC 3.2.1.7); β-2,6-fructan 6-levanbiohydrolase (EC 3.2.1.64); endo-levanase (EC 3.2.1.65); exo-inulinase (EC 3.2.1.80); fructan β-(2,1)-fructosidase/1-exohydrolase (EC 3.2.1.153); fructan β-(2,6)-fructosidase/6-exohydrolase (EC 3.2.1.154); sucrose:sucrose 1-fructosyltransferase (EC 2.4.1.99); fructan:fructan 1-fructosyltransferase (EC 2.4.1.100); sucrose:f…	1
GH	Glycoside Hydrolases	GH35	β-galactosidase (EC 3.2.1.23); exo-β-glucosaminidase (EC 3.2.1.165); exo-β-1,4-galactanase (EC 3.2.1.-); β-1,3-galactosidase (EC 3.2.1.-)	1
GH	Glycoside Hydrolases	GH36	α-galactosidase (EC 3.2.1.22); α-N-acetylgalactosaminidase (EC 3.2.1.49); stachyose synthase (EC 2.4.1.67); raffinose synthase (EC 2.4.1.82)	2
GH	Glycoside Hydrolases	GH38	α-mannosidase (EC 3.2.1.24); mannosyl-oligosaccharide α-1,2-mannosidase (EC 3.2.1.113); mannosyl-oligosaccharide α-1,3-1,6-mannosidase (EC 3.2.1.114); α-2-O-mannosylglycerate hydrolase (EC 3.2.1.170); mannosyl-oligosaccharide α-1,3-mannosidase (EC 3.2.1.-)	1
GH	Glycoside Hydrolases	GH43_20	β-xylosidase (EC 3.2.1.37); α-L-arabinofuranosidase (EC 3.2.1.55); xylanase (EC 3.2.1.8); α-1,2-L-arabinofuranosidase (EC 3.2.1.-); exo-α-1,5-L-arabinofuranosidase (EC 3.2.1.-); [inverting] exo-α-1,5-L-arabinanase (EC 3.2.1.-); β-1,3-xylosidase (EC 3.2.1.-); [inverting] exo-α-1,5-L-arabinanase (EC 3.2.1.-); [inverting] endo-α-1,5-L-arabinanase (EC 3.2.1.99); exo-β-1,3-galactanase (EC 3.2.1.145); …	1
GH	Glycoside Hydrolases	GH43_21	β-xylosidase (EC 3.2.1.37); α-L-arabinofuranosidase (EC 3.2.1.55); xylanase (EC 3.2.1.8); α-1,2-L-arabinofuranosidase (EC 3.2.1.-); exo-α-1,5-L-arabinofuranosidase (EC 3.2.1.-); [inverting] exo-α-1,5-L-arabinanase (EC 3.2.1.-); β-1,3-xylosidase (EC 3.2.2. [inverting] exo-α-1,5-L-arabinanase (EC 3.2.1.-); [inverting] endo-α-1,5-L-arabinanase (EC 3.2.1.99); exo-β-1,3-galactanase (EC 3.2.1.145); β-D…	1
GH	Glycoside Hydrolases	GH43_22	β-xylosidase (EC 3.2.1.37); α-L-arabinofuranosidase (EC 3.2.1.55); xylanase (EC 3.2.1.8); α-1,2-L-arabinofuranosidase (EC 3.2.1.-); exo-α-1,5-L-arabinofuranosidase (EC 3.2.1.-); [inverting] exo-α-1,5-L-arabinanase (EC 3.2.1.-); β-1,3-xylosidase (EC 3.2.3. [inverting] exo-α-1,5-L-arabinanase (EC 3.2.1.-); [inverting] endo-α-1,5-L-arabinanase (EC 3.2.1.99); exo-β-1,3-galactanase (EC 3.2.1.145); β-D…	1
GH	Glycoside Hydrolases	GH43_24	β-xylosidase (EC 3.2.1.37); α-L-arabinofuranosidase (EC 3.2.1.55); xylanase (EC 3.2.1.8); α-1,2-L-arabinofuranosidase (EC 3.2.1.-); exo-α-1,5-L-arabinofuranosidase (EC 3.2.1.-); [inverting] exo-α-1,5-L-arabinanase (EC 3.2.1.-); β-1,3-xylosidase (EC 3.2.4. [inverting] exo-α-1,5-L-arabinanase (EC 3.2.1.-); [inverting] endo-α-1,5-L-arabinanase (EC 3.2.1.99); exo-β-1,3-galactanase (EC 3.2.1.145); β-D…	1
GH	Glycoside Hydrolases	GH59	β-galactosidase (EC 3.2.1.23); galactocerebrosidase (EC 3.2.1.46)	2
GH	Glycoside Hydrolases	GH65	α,α-trehalase (EC 3.2.1.28); maltose phosphorylase (EC 2.4.1.8); trehalose phosphorylase (EC 2.4.1.64); kojibiose phosphorylase (EC 2.4.1.230); trehalose-6-phosphate phosphorylase (EC 2.4.1.216); nigerose phosphorylase (EC 2.4.1.279); 3-O-α-glucopyranosyl-L-rhamnose phosphorylase (EC 2.4.1.282); 2-O-α-glucopyranosylglycerol: phosphate β-glucosyltransferase (EC 2.4.1.-); α-glucosyl-1,2-β-galactosy…	2
GH	Glycoside Hydrolases	GH73	lysozyme (EC 3.2.1.17); mannosyl-glycoprotein endo-beta-N-acetylglucosaminidase (EC 3.2.1.96); peptidoglycan hydrolase with endo-beta-N-acetylglucosaminidase specificity (EC 3.2.1.-)	2
GH	Glycoside Hydrolases	GH78	α-L-rhamnosidase (EC 3.2.1.40); rhamnogalacturonan α-L-rhamnohydrolase (EC 3.2.1.174); L-Rhap-α-1,3-D-Apif -specific α-1,3-L-rhamnosidase (EC 3.2.1.-)	1
GH	Glycoside Hydrolases	GH88	d-4,5-unsaturated β-glucuronyl hydrolase (EC 3.2.1.-)	1
GH	Glycoside Hydrolases	GH105	unsaturated rhamnogalacturonyl hydrolase (EC 3.2.1.172); d-4,5-unsaturated β-glucuronyl hydrolase (EC 3.2.1.-); d-4,5-unsaturated α-galacturonidase (EC 3.2.1.-)	1
GH	Glycoside Hydrolases	GH115	xylan α-1,2-glucuronidase (3.2.1.131); α-(4-O-methyl)-glucuronidase (3.2.1.-)	1
GH	Glycoside Hydrolases	GH125	exo-α-1,6-mannosidase (EC 3.2.1.-)	1
GH	Glycoside Hydrolases	GH136	lacto-N-biosidase (EC 3.2.1.140); Lacto-N-biosidase (Lewis antigen a/b specificity) (EC 3.2.1.-)	1
GH	Glycoside Hydrolases	GH170	6-phospho-N-acetylmuramidase (EC 3.2.1.-)	3
GT	Glycocyl Tranferases	GT2	cellulose synthase (EC 2.4.1.12); chitin synthase (EC 2.4.1.16); dolichyl-phosphate beta-D-mannosyltransferase (EC 2.4.1.83); dolichyl-phosphate beta-glucosyltransferase (EC 2.4.1.117); N-acetylglucosaminyltransferase (EC 2.4.1.-); N-acetylgalactosaminyltransferase (EC 2.4.1.-); hyaluronan synthase (EC 2.4.1.212); chitin oligosaccharide synthase (EC 2.4.1.-); beta-1,3-glucan synthase (EC 2.4.1.34…	4
GT	Glycocyl Tranferases	GT4	sucrose synthase (EC 2.4.1.13); sucrose-phosphate synthase (EC 2.4.1.14); alpha-glucosyltransferase (EC 2.4.1.52); lipopolysaccharide N-acetylglucosaminyltransferase (EC 2.4.1.56); phosphatidylinositol alpha-mannosyltransferase (EC 2.4.1.57); GDP-Man: Man1GlcNAc2-PP-dolichol alpha-1,3-mannosyltransferase (EC 2.4.1.132); GDP-Man: Man3GlcNAc2-PP-dolichol/Man4GlcNAc2-PP-dolichol alpha-1,2-mannosyltr…	7
GT	Glycocyl Tranferases	GT5	UDP-Glc: glycogen glucosyltransferase (EC 2.4.1.11); ADP-Glc: starch glucosyltransferase (EC 2.4.1.21); NDP-Glc: starch glucosyltransferase (EC 2.4.1.242); UDP-Glc: α-1,3-glucan synthase (EC 2.4.1.183) UDP-Glc: α-1,4-glucan synthase (EC 2.4.1.-)	1
GT	Glycocyl Tranferases	GT8	lipopolysaccharide α-1,3-galactosyltransferase (EC 2.4.1.44); UDP-Glc: (glucosyl)lipopolysaccharide α-1,2-glucosyltransferase (EC 2.4.1.-); lipopolysaccharide glucosyltransferase 1 (EC 2.4.1.58); glycogenin glucosyltransferase (EC 2.4.1.186); inositol 1-α-galactosyltransferase (galactinol synthase) (EC 2.4.1.123); homogalacturonan α-1,4-galacturonosyltransferase (EC 2.4.1.43); UDP-GlcA: xylan α-g…	5
GT	Glycocyl Tranferases	GT28	1,2-diacylglycerol 3-beta-galactosyltransferase (EC 2.4.1.46); 1,2-diacylglycerol 3-beta-glucosyltransferase (EC 2.4.1.157); UDP-GlcNAc: Und-PP-MurAc-pentapeptide beta-N-acetylglucosaminyltransferase (EC 2.4.1.227); digalactosyldiacylglycerol synthase (EC 2.4.1.241)	1
GT	Glycocyl Tranferases	GT35	glycogen or starch phosphorylase (EC 2.4.1.1).	1
GT	Glycocyl Tranferases	GT51	murein polymerase (EC 2.4.1.129).	3
GT	Glycocyl Tranferases	GT111	UDP-Galf: β-1,3-galactofuranosyltransferase (EC 2.4.1.-)	1
GT	Glycocyl Tranferases	GT113	Glucosyltransferase (2.4.1.-); Hexosyltransferase (2.4.1.-)	1
CE	Carbohydrate Esterases	CE9	N-acetylglucosamine 6-phosphate deacetylase (EC 3.5.1.25); N-acetylglucosamine 6-phosphate deacetylase (EC 3.5.1.80)	2
PL	Polysaccharide Lyases	PL8	hyaluronate lyase (EC 4.2.2.1); chondroitin AC lyase (EC 4.2.2.5); xanthan lyase (EC 4.2.2.12); chondroitin ABC lyase (EC 4.2.2.20); heparin lyase / heparin lyase I (EC 4.2.2.7); poly(β-mannuronate) lyase / M-specific alginate lyase (EC 4.2.2.3)	1
PL	Polysaccharide Lyases	PL8_1	hyaluronate lyase (EC 4.2.2.1); chondroitin AC lyase (EC 4.2.2.5); xanthan lyase (EC 4.2.2.12); chondroitin ABC lyase (EC 4.2.2.20); heparin lyase / heparin lyase I (EC 4.2.2.7); poly(β-mannuronate) lyase / M-specific alginate lyase (EC 4.2.2.4)	1
PL	Polysaccharide Lyases	PL8_3	hyaluronate lyase (EC 4.2.2.1); chondroitin AC lyase (EC 4.2.2.5); xanthan lyase (EC 4.2.2.12); chondroitin ABC lyase (EC 4.2.2.20); heparin lyase / heparin lyase I (EC 4.2.2.7); poly(β-mannuronate) lyase / M-specific alginate lyase (EC 4.2.2.5)	1
PL	Polysaccharide Lyases	PL12_1	heparin-sulfate lyase (EC 4.2.2.8); heparin lyase / heparin lyase I (EC 4.2.2.7)	1
AA	Auxillary Activities	AA1	Laccase / p-diphenol:oxygen oxidoreductase / ferroxidase (EC 1.10.3.2); ; ferroxidase (EC 1.10.3.-); Laccase-like multicopper oxidase (EC 1.10.3.-)	1

## Sheet: Insertion sequences
Table S2. Characterization of IS (insertion sequences) elements found within the Lacticaseibacillus casei BRF5 genome using the IS finder tool
IS Element	IS Family	Group	Score (bits)	Size (bp)	E. value	% Identity	Inverted repeats (bp)	Direct repeats (bp)	ORF	Function	Origin	Accession number	COMMENTS
ISLrh5	IS1202	IS1202	190	1627	9e-46	97	14/24	28	1	Transposase	Lactobacillus rhamnosus	CP006804	ISLrh5 is 70% aa similar to ISPein1.
ISXne2	IS6		75.8	808	2e-11	89	21/23	ND*	1	Transposase	Xenorhabdus nematophila	NC_014228	ISXne2 is 83% aa similar to ISYps1.
ISS1Z	IS6		58	808	5e-06	87	18	ND*	1	Transposase	Lactococcus lactis	M85192	ISS1Z differs from ISS1S by 11 bp (1 aa).
ISLrh5	IS1202	IS1202	145	1627	3e-32	98	14/24	28	1	Transposase	Lactobacillus rhamnosus	CP006804	ISLrh5 is 70% aa similar to ISPein1.
ISLrh5	IS1202	IS1202	190	1627	5e-46	97	14/24	28	1	Transposase	Lactobacillus rhamnosus	CP006804	ISLrh5 is 70% aa similar to ISPein1.
ISLrh5	IS1202	IS1202	145	1627	2e-32	98	14/24	28	1	Transposase	Lactobacillus rhamnosus	CP006804	ISLrh5 is 70% aa similar to ISPein1.
ISLrh5	IS1202	IS1202	186	1627	5e-45	97	14/24	28	1	Transposase	Lactobacillus rhamnosus	CP006804	ISLrh5 is 70% aa similar to ISPein1.
ISLrh5	IS1202	IS1202	145	1627	1e-32	98	14/24	28	1	Transposase	Lactobacillus rhamnosus	CP006804	ISLrh5 is 70% aa similar to ISPein1.
ISLrh5	IS1202	IS1202	145	1627	6e-33	98	14/24	28	1	Transposase	Lactobacillus rhamnosus	CP006804	ISLrh5 is 70% aa similar to ISPein1.
ISLrh5	IS1202	IS1202	188	1627	4e-46	97	14/24	28	1	Transposase	Lactobacillus rhamnosus	CP006804	ISLrh5 is 70% aa similar to ISPein1.
ISLrh5	IS1202	IS1202	190	1627	3e-47	97	14/24	28	1	Transposase	Lactobacillus rhamnosus	CP006804	ISLrh5 is 70% aa similar to ISPein1.
ISLrh5	IS1202	IS1202	145	1627	8e-34	98	14/24	28	1	Transposase	Lactobacillus rhamnosus	CP006804	ISLrh5 is 70% aa similar to ISPein1.
ISLrh5	IS1202	IS1202	1203	1627	0	86	14/24	28	1	Transposase	Lactobacillus rhamnosus	CP006804	ISLrh5 is 70% aa similar to ISPein1.
ISLrh5	IS1202	IS1202	188	1627	5e-48	97	14/24	28	1	Transposase	Lactobacillus rhamnosus	CP006804	ISLrh5 is 70% aa similar to ISPein1.
								*ND-Not Determined

## Sheet: Island viewer
Table S3. Genomic islands found in the Lacticaseibacillus casei BRF5 genome using Island viewer
Island start	Island end	Length	Method	Gene ID	Locus	Gene start	Gene end	Strand	Product
480417	538211	57794	Predicted by at least one method		JDMCKBKP_00458	480417	480779	-1	hypothetical protein
480417	538211	57794	Predicted by at least one method		JDMCKBKP_00459	480845	481267	-1	hypothetical protein
480417	538211	57794	Predicted by at least one method		JDMCKBKP_00460	481260	481604	-1	hypothetical protein
480417	538211	57794	Predicted by at least one method		JDMCKBKP_00461	481861	482073	1	hypothetical protein
480417	538211	57794	Predicted by at least one method		JDMCKBKP_00462	482070	482828	1	hypothetical protein
480417	538211	57794	Predicted by at least one method		JDMCKBKP_00463	482825	483001	1	hypothetical protein
480417	538211	57794	Predicted by at least one method		JDMCKBKP_00464	483051	483230	1	hypothetical protein
480417	538211	57794	Predicted by at least one method		JDMCKBKP_00465	483232	483516	-1	hypothetical protein
480417	538211	57794	Predicted by at least one method		JDMCKBKP_00466	483582	483905	1	hypothetical protein
480417	538211	57794	Predicted by at least one method		JDMCKBKP_00467	483902	483994	1	hypothetical protein
480417	538211	57794	Predicted by at least one method		JDMCKBKP_00468	484144	484347	1	hypothetical protein
480417	538211	57794	Predicted by at least one method		JDMCKBKP_00469	484576	485067	1	hypothetical protein
480417	538211	57794	Predicted by at least one method		JDMCKBKP_00470	485078	485788	1	hypothetical protein
480417	538211	57794	Predicted by at least one method		JDMCKBKP_00471	485766	486434	1	hypothetical protein
480417	538211	57794	Predicted by at least one method	ssb_1	JDMCKBKP_00472	486449	486886	1	Single-stranded DNA-binding protein
480417	538211	57794	Predicted by at least one method		JDMCKBKP_00473	486903	487733	1	hypothetical protein
480417	538211	57794	Predicted by at least one method	radA_1	JDMCKBKP_00474	487730	488992	1	DNA repair protein RadA
480417	538211	57794	Predicted by at least one method		JDMCKBKP_00475	488994	489338	1	hypothetical protein
480417	538211	57794	Predicted by at least one method		JDMCKBKP_00476	489354	489830	1	hypothetical protein
480417	538211	57794	Predicted by at least one method		JDMCKBKP_00477	489845	490123	1	hypothetical protein
480417	538211	57794	Predicted by at least one method		JDMCKBKP_00478	490120	490569	1	hypothetical protein
480417	538211	57794	Predicted by at least one method		JDMCKBKP_00479	490616	490870	1	hypothetical protein
480417	538211	57794	Predicted by at least one method		JDMCKBKP_00480	490867	491280	1	hypothetical protein
480417	538211	57794	Predicted by at least one method		JDMCKBKP_00481	491294	491443	1	hypothetical protein
480417	538211	57794	Predicted by at least one method	hhaIM	JDMCKBKP_00482	491430	492548	1	Modification methylase HhaI
480417	538211	57794	Predicted by at least one method		JDMCKBKP_00483	492586	493287	1	hypothetical protein
480417	538211	57794	Predicted by at least one method		JDMCKBKP_00484	493284	493409	1	hypothetical protein
480417	538211	57794	Predicted by at least one method		JDMCKBKP_00485	493406	493939	1	hypothetical protein
480417	538211	57794	Predicted by at least one method		JDMCKBKP_00486	493932	494492	1	hypothetical protein
480417	538211	57794	Predicted by at least one method		JDMCKBKP_00487	494482	494658	1	hypothetical protein
480417	538211	57794	Predicted by at least one method		JDMCKBKP_00488	494645	494854	1	hypothetical protein
480417	538211	57794	Predicted by at least one method		JDMCKBKP_00489	494847	495053	1	hypothetical protein
480417	538211	57794	Predicted by at least one method		JDMCKBKP_00490	495050	495400	1	hypothetical protein
480417	538211	57794	Predicted by at least one method		JDMCKBKP_00491	495397	495525	1	hypothetical protein
480417	538211	57794	Predicted by at least one method		JDMCKBKP_00492	495599	495850	1	hypothetical protein
480417	538211	57794	Predicted by at least one method	xerC_1	JDMCKBKP_00493	495977	497161	-1	Tyrosine recombinase XerC
480417	538211	57794	Predicted by at least one method		JDMCKBKP_00494	497251	497454	-1	hypothetical protein
480417	538211	57794	Predicted by at least one method		JDMCKBKP_00495	497478	497903	-1	hypothetical protein
480417	538211	57794	Predicted by at least one method		JDMCKBKP_00496	498242	498811	-1	hypothetical protein
480417	538211	57794	Predicted by at least one method	lexA_1	JDMCKBKP_00497	498827	499510	-1	LexA repressor
480417	538211	57794	Predicted by at least one method		JDMCKBKP_00498	499637	499891	1	hypothetical protein
480417	538211	57794	Predicted by at least one method		JDMCKBKP_00499	499888	500211	1	hypothetical protein
480417	538211	57794	Predicted by at least one method		JDMCKBKP_00500	500053	500451	-1	hypothetical protein
480417	538211	57794	Predicted by at least one method		JDMCKBKP_00501	500538	500684	1	hypothetical protein
480417	538211	57794	Predicted by at least one method		JDMCKBKP_00502	500750	501298	1	hypothetical protein
480417	538211	57794	Predicted by at least one method		JDMCKBKP_00503	501277	501507	1	hypothetical protein
480417	538211	57794	Predicted by at least one method		JDMCKBKP_00504	501651	501878	1	hypothetical protein
480417	538211	57794	Predicted by at least one method		JDMCKBKP_00505	501871	502074	1	hypothetical protein
480417	538211	57794	Predicted by at least one method		JDMCKBKP_00506	502085	502951	1	hypothetical protein
480417	538211	57794	Predicted by at least one method		JDMCKBKP_00507	502971	503735	1	hypothetical protein
480417	538211	57794	Predicted by at least one method		JDMCKBKP_00508	503751	504602	1	hypothetical protein
480417	538211	57794	Predicted by at least one method		JDMCKBKP_00509	504589	505371	1	hypothetical protein
480417	538211	57794	Predicted by at least one method		JDMCKBKP_00510	505368	505700	1	hypothetical protein
480417	538211	57794	Predicted by at least one method		JDMCKBKP_00511	505697	506146	1	hypothetical protein
480417	538211	57794	Predicted by at least one method		JDMCKBKP_00512	506193	506291	1	hypothetical protein
480417	538211	57794	Predicted by at least one method		JDMCKBKP_00513	506357	506653	1	hypothetical protein
480417	538211	57794	Predicted by at least one method		JDMCKBKP_00514	506666	507493	1	hypothetical protein
480417	538211	57794	Predicted by at least one method		JDMCKBKP_00515	507490	507615	1	hypothetical protein
480417	538211	57794	Predicted by at least one method		JDMCKBKP_00516	507612	508157	1	hypothetical protein
480417	538211	57794	Predicted by at least one method		JDMCKBKP_00517	508144	508344	1	hypothetical protein
480417	538211	57794	Predicted by at least one method		JDMCKBKP_00518	508337	508543	1	hypothetical protein
480417	538211	57794	Predicted by at least one method		JDMCKBKP_00519	508540	508908	1	hypothetical protein
480417	538211	57794	Predicted by at least one method		JDMCKBKP_00520	508905	509207	1	hypothetical protein
480417	538211	57794	Predicted by at least one method		JDMCKBKP_00521	509244	509426	1	hypothetical protein
480417	538211	57794	Predicted by at least one method		JDMCKBKP_00522	509504	509725	1	hypothetical protein
480417	538211	57794	Predicted by at least one method		JDMCKBKP_00523	509803	510231	1	hypothetical protein
480417	538211	57794	Predicted by at least one method		JDMCKBKP_00524	510911	512059	1	hypothetical protein
480417	538211	57794	Predicted by at least one method		JDMCKBKP_00525	512052	512375	1	hypothetical protein
480417	538211	57794	Predicted by at least one method		JDMCKBKP_00526	512412	512975	1	hypothetical protein
480417	538211	57794	Predicted by at least one method		JDMCKBKP_00527	512965	514257	1	hypothetical protein
480417	538211	57794	Predicted by at least one method		JDMCKBKP_00528	514259	515779	1	hypothetical protein
480417	538211	57794	Predicted by at least one method		JDMCKBKP_00529	515805	516512	1	hypothetical protein
480417	538211	57794	Predicted by at least one method		JDMCKBKP_00530	516652	517194	1	hypothetical protein
480417	538211	57794	Predicted by at least one method		JDMCKBKP_00531	517208	518125	1	hypothetical protein
480417	538211	57794	Predicted by at least one method		JDMCKBKP_00532	518194	519072	1	hypothetical protein
480417	538211	57794	Predicted by at least one method		JDMCKBKP_00533	519072	519410	1	hypothetical protein
480417	538211	57794	Predicted by at least one method		JDMCKBKP_00534	519407	519703	1	hypothetical protein
480417	538211	57794	Predicted by at least one method		JDMCKBKP_00535	519696	520070	1	hypothetical protein
480417	538211	57794	Predicted by at least one method		JDMCKBKP_00536	520067	520432	1	hypothetical protein
480417	538211	57794	Predicted by at least one method		JDMCKBKP_00537	520435	521088	1	hypothetical protein
480417	538211	57794	Predicted by at least one method		JDMCKBKP_00538	521152	521592	1	hypothetical protein
480417	538211	57794	Predicted by at least one method		JDMCKBKP_00539	521664	521897	1	hypothetical protein
480417	538211	57794	Predicted by at least one method		JDMCKBKP_00540	521897	524893	1	hypothetical protein
480417	538211	57794	Predicted by at least one method		JDMCKBKP_00541	524897	526165	1	hypothetical protein
480417	538211	57794	Predicted by at least one method		JDMCKBKP_00542	526178	528280	1	hypothetical protein
480417	538211	57794	Predicted by at least one method		JDMCKBKP_00543	528249	529280	1	hypothetical protein
480417	538211	57794	Predicted by at least one method		JDMCKBKP_00544	529314	529712	1	hypothetical protein
480417	538211	57794	Predicted by at least one method		JDMCKBKP_00545	529681	529890	1	hypothetical protein
480417	538211	57794	Predicted by at least one method		JDMCKBKP_00546	529883	530329	1	hypothetical protein
480417	538211	57794	Predicted by at least one method		JDMCKBKP_00547	530340	531506	1	hypothetical protein
480417	538211	57794	Predicted by at least one method		JDMCKBKP_00548	531938	532372	1	hypothetical protein
480417	538211	57794	Predicted by at least one method		JDMCKBKP_00549	532701	532952	1	hypothetical protein
480417	538211	57794	Predicted by at least one method		JDMCKBKP_00550	533021	534169	1	hypothetical protein
480417	538211	57794	Predicted by at least one method		JDMCKBKP_00551	534182	534724	1	hypothetical protein
480417	538211	57794	Predicted by at least one method		JDMCKBKP_00552	535042	535185	1	hypothetical protein
480417	538211	57794	Predicted by at least one method		JDMCKBKP_00553	535197	535508	1	hypothetical protein
480417	538211	57794	Predicted by at least one method		JDMCKBKP_00554	535498	535932	1	hypothetical protein
480417	538211	57794	Predicted by at least one method		JDMCKBKP_00555	535932	537053	1	hypothetical protein
480417	538211	57794	Predicted by at least one method		JDMCKBKP_00556	537426	538211	1	hypothetical protein	1
807681	833052	25371	Predicted by at least one method	ltaS1_1	JDMCKBKP_00832	807681	809777	1	Lipoteichoic acid synthase 1
807681	833052	25371	Predicted by at least one method	perR	JDMCKBKP_00833	810078	810539	1	Peroxide operon regulator
807681	833052	25371	Predicted by at least one method		JDMCKBKP_00834	811161	811838	1	IS3 family transposase ISEnfa5
807681	833052	25371	Predicted by at least one method		JDMCKBKP_00835	811835	812728	1	IS3 family transposase ISSth1b
807681	833052	25371	Predicted by at least one method		JDMCKBKP_00836	812850	813014	1	hypothetical protein
807681	833052	25371	Predicted by at least one method		JDMCKBKP_00837	813051	813845	1	hypothetical protein
807681	833052	25371	Predicted by at least one method		JDMCKBKP_00838	814046	814501	1	hypothetical protein
807681	833052	25371	Predicted by at least one method		JDMCKBKP_00839	814523	816235	1	hypothetical protein
807681	833052	25371	Predicted by at least one method		JDMCKBKP_00840	816247	816438	1	hypothetical protein
807681	833052	25371	Predicted by at least one method		JDMCKBKP_00841	816443	817696	1	hypothetical protein
807681	833052	25371	Predicted by at least one method		JDMCKBKP_00842	817650	818279	1	hypothetical protein
807681	833052	25371	Predicted by at least one method		JDMCKBKP_00843	818321	819523	1	hypothetical protein
807681	833052	25371	Predicted by at least one method		JDMCKBKP_00844	819541	819780	1	hypothetical protein
807681	833052	25371	Predicted by at least one method		JDMCKBKP_00845	819791	820150	1	hypothetical protein
807681	833052	25371	Predicted by at least one method		JDMCKBKP_00846	820140	820469	1	hypothetical protein
807681	833052	25371	Predicted by at least one method		JDMCKBKP_00847	820469	820855	1	hypothetical protein
807681	833052	25371	Predicted by at least one method		JDMCKBKP_00848	820855	821241	1	hypothetical protein
807681	833052	25371	Predicted by at least one method		JDMCKBKP_00849	821275	821892	1	hypothetical protein
807681	833052	25371	Predicted by at least one method		JDMCKBKP_00850	821992	822405	1	hypothetical protein
807681	833052	25371	Predicted by at least one method		JDMCKBKP_00851	822528	827369	1	hypothetical protein
807681	833052	25371	Predicted by at least one method		JDMCKBKP_00852	827370	829322	1	hypothetical protein
807681	833052	25371	Predicted by at least one method		JDMCKBKP_00853	829782	829958	-1	hypothetical protein
807681	833052	25371	Predicted by at least one method		JDMCKBKP_00854	830869	831969	1	hypothetical protein
807681	833052	25371	Predicted by at least one method		JDMCKBKP_00855	831971	832261	1	hypothetical protein
807681	833052	25371	Predicted by at least one method		JDMCKBKP_00858	832753	833052	-1	hypothetical protein	2
998915	1015346	16431	Predicted by at least one method		JDMCKBKP_01017	998915	999223	-1	hypothetical protein
998915	1015346	16431	Predicted by at least one method	xerC_2	JDMCKBKP_01018	999573	1000721	-1	Tyrosine recombinase XerC
998915	1015346	16431	Predicted by at least one method		JDMCKBKP_01019	1000827	1001390	-1	hypothetical protein
998915	1015346	16431	Predicted by at least one method		JDMCKBKP_01020	1001516	1001791	1	hypothetical protein
998915	1015346	16431	Predicted by at least one method		JDMCKBKP_01021	1001887	1002282	1	hypothetical protein
998915	1015346	16431	Predicted by at least one method		JDMCKBKP_01022	1002275	1002412	1	hypothetical protein
998915	1015346	16431	Predicted by at least one method		JDMCKBKP_01023	1002393	1002584	1	hypothetical protein
998915	1015346	16431	Predicted by at least one method		JDMCKBKP_01024	1002632	1002904	1	hypothetical protein
998915	1015346	16431	Predicted by at least one method		JDMCKBKP_01025	1002901	1003089	1	hypothetical protein
998915	1015346	16431	Predicted by at least one method		JDMCKBKP_01026	1003073	1003900	1	hypothetical protein
998915	1015346	16431	Predicted by at least one method		JDMCKBKP_01027	1003893	1005317	1	hypothetical protein
998915	1015346	16431	Predicted by at least one method		JDMCKBKP_01028	1005581	1005922	1	hypothetical protein
998915	1015346	16431	Predicted by at least one method		JDMCKBKP_01029	1005937	1006272	1	hypothetical protein
998915	1015346	16431	Predicted by at least one method		JDMCKBKP_01030	1006277	1006462	1	hypothetical protein
998915	1015346	16431	Predicted by at least one method		JDMCKBKP_01031	1006459	1006881	1	hypothetical protein
998915	1015346	16431	Predicted by at least one method		JDMCKBKP_01032	1006998	1007468	1	hypothetical protein
998915	1015346	16431	Predicted by at least one method		JDMCKBKP_01033	1007465	1009168	1	hypothetical protein
998915	1015346	16431	Predicted by at least one method		JDMCKBKP_01034	1009134	1009313	1	hypothetical protein
998915	1015346	16431	Predicted by at least one method		JDMCKBKP_01035	1009318	1010499	1	hypothetical protein
998915	1015346	16431	Predicted by at least one method		JDMCKBKP_01036	1010486	1012042	1	hypothetical protein
998915	1015346	16431	Predicted by at least one method		JDMCKBKP_01037	1012097	1012390	1	hypothetical protein
998915	1015346	16431	Predicted by at least one method		JDMCKBKP_01038	1012965	1013105	-1	hypothetical protein
998915	1015346	16431	Predicted by at least one method		JDMCKBKP_01039	1013121	1013369	-1	hypothetical protein
998915	1015346	16431	Predicted by at least one method		JDMCKBKP_01041	1014203	1014598	1	hypothetical protein
998915	1015346	16431	Predicted by at least one method	srrA_2	JDMCKBKP_01042	1014615	1015346	1	Transcriptional regulatory protein SrrA
998915	1015346	16431	Predicted by at least one method	rcsC_3	JDMCKBKP_01043	1015343	1016890	1	Sensor histidine kinase RcsC	3
1910300	1919360	9060	Predicted by at least one method	folK	JDMCKBKP_01857	1909806	1910303	-1	2-amino-4-hydroxy-6- hydroxymethyldihydropteridine pyrophosphokinase
1910300	1919360	9060	Predicted by at least one method		JDMCKBKP_01858	1910300	1910665	-1	hypothetical protein
1910300	1919360	9060	Predicted by at least one method	folP	JDMCKBKP_01859	1910667	1911500	-1	Dihydropteroate synthase
1910300	1919360	9060	Predicted by at least one method		JDMCKBKP_01860	1911846	1912499	1	hypothetical protein
1910300	1919360	9060	Predicted by at least one method		JDMCKBKP_01861	1912819	1913487	-1	hypothetical protein
1910300	1919360	9060	Predicted by at least one method	smc_6	JDMCKBKP_01862	1913751	1916138	-1	Chromosome partition protein Smc
1910300	1919360	9060	Predicted by at least one method		JDMCKBKP_01863	1916877	1917086	1	hypothetical protein
1910300	1919360	9060	Predicted by at least one method		JDMCKBKP_01864	1917081	1917392	-1	hypothetical protein
1910300	1919360	9060	Predicted by at least one method		JDMCKBKP_01865	1917933	1919360	-1	hypothetical protein	4
3016138	3037120	20982	Predicted by at least one method		JDMCKBKP_02862	3016138	3016356	1	hypothetical protein
3016138	3037120	20982	Predicted by at least one method		JDMCKBKP_02863	3016539	3016754	1	hypothetical protein
3016138	3037120	20982	Predicted by at least one method		JDMCKBKP_02864	3016758	3017003	-1	hypothetical protein
3016138	3037120	20982	Predicted by at least one method		JDMCKBKP_02865	3017718	3017969	-1	hypothetical protein
3016138	3037120	20982	Predicted by at least one method		JDMCKBKP_02866	3018113	3018505	-1	hypothetical protein
3016138	3037120	20982	Predicted by at least one method	malL_4	JDMCKBKP_02867	3018873	3020540	1	Oligo-1,6-glucosidase
3016138	3037120	20982	Predicted by at least one method		JDMCKBKP_02868	3020558	3022306	-1	hypothetical protein
3016138	3037120	20982	Predicted by at least one method		JDMCKBKP_02869	3022374	3023054	-1	hypothetical protein
3016138	3037120	20982	Predicted by at least one method		JDMCKBKP_02870	3023079	3024635	-1	hypothetical protein
3016138	3037120	20982	Predicted by at least one method	yvdM_2	JDMCKBKP_02871	3024652	3025332	1	Beta-phosphoglucomutase
3016138	3037120	20982	Predicted by at least one method	msmX	JDMCKBKP_02872	3025325	3026452	1	Oligosaccharides import ATP-binding protein MsmX
3016138	3037120	20982	Predicted by at least one method	dexB	JDMCKBKP_02873	3026465	3028072	1	Glucan 1,6-alpha-glucosidase
3016138	3037120	20982	Predicted by at least one method	malX	JDMCKBKP_02874	3028164	3029396	1	Maltose/maltodextrin-binding protein
3016138	3037120	20982	Predicted by at least one method		JDMCKBKP_02875	3029450	3030808	1	hypothetical protein
3016138	3037120	20982	Predicted by at least one method		JDMCKBKP_02876	3031183	3031740	-1	hypothetical protein
3016138	3037120	20982	Predicted by at least one method		JDMCKBKP_02877	3031861	3032820	-1	hypothetical protein
3016138	3037120	20982	Predicted by at least one method		JDMCKBKP_02878	3033623	3034120	-1	IS5 family transposase ISCaa8
3016138	3037120	20982	Predicted by at least one method		JDMCKBKP_02879	3034084	3034410	-1	hypothetical protein
3016138	3037120	20982	Predicted by at least one method	sakP	JDMCKBKP_02880	3035024	3035233	1	Bacteriocin sakacin-P
3016138	3037120	20982	Predicted by at least one method		JDMCKBKP_02881	3035333	3035629	1	hypothetical protein
3016138	3037120	20982	Predicted by at least one method		JDMCKBKP_02882	3035817	3036020	1	hypothetical protein
3016138	3037120	20982	Predicted by at least one method		JDMCKBKP_02883	3036063	3036278	1	hypothetical protein
3016138	3037120	20982	Predicted by at least one method		JDMCKBKP_02884	3036434	3037120	1	hypothetical protein	5

## Sheet: AMR-card
Table S4. AMR (loose hits) found in the Lacticaseibacillus casei BRF5 genome using CARD database
Contig	Start	Stop	Orientation	Cut_Off	Bitscore	Best_Hit_ARO	Identity	ARO	Drug Class	Resistance Mechanism	AMR Gene Family
contig00001_13	12791	13690	-	Loose	79.7	vanS gene in vanN cluster	26.34	3002940	glycopeptide antibiotic	antibiotic target alteration	vanS; glycopeptide resistance gene cluster
contig00001_14	13705	14379	-	Loose	149.8	vanR gene in vanI cluster	37.28	3003728	glycopeptide antibiotic	antibiotic target alteration	glycopeptide resistance gene cluster; vanR
contig00001_15	14537	15469	+	Loose	201.8	bcrA	37.58	3002987	peptide antibiotic	antibiotic efflux	ATP-binding cassette (ABC) antibiotic efflux pump
contig00001_30	31014	31622	-	Loose	81.6	evgA	25	3000832	macrolide antibiotic; fluoroquinolone antibiotic; penam; tetracycline antibiotic	antibiotic efflux	major facilitator superfamily (MFS) antibiotic efflux pump; resistance-nodulation-cell division (RND) antibiotic efflux pump
contig00001_33	33488	34378	-	Loose	128.3	oleC	29.9	3003748	macrolide antibiotic	antibiotic efflux	ATP-binding cassette (ABC) antibiotic efflux pump
contig00001_56	58258	60900	+	Loose	183.7	Staphylococcus aureus mupB conferring resistance to mupirocin	24.55	3000510	mupirocin-like antibiotic	antibiotic target alteration	antibiotic-resistant isoleucyl-tRNA synthetase (ileS)
contig00001_66	69277	69915	+	Loose	129.8	macB	37.56	3000535	macrolide antibiotic	antibiotic efflux	ATP-binding cassette (ABC) antibiotic efflux pump
contig00001_84	87262	90048	+	Loose	376.3	Staphylococcus aureus mupB conferring resistance to mupirocin	30.37	3000510	mupirocin-like antibiotic	antibiotic target alteration	antibiotic-resistant isoleucyl-tRNA synthetase (ileS)
contig00001_87	91605	93077	+	Loose	169.9	Acinetobacter baumannii AmvA	28.96	3004577	macrolide antibiotic; disinfecting agents and antiseptics	antibiotic efflux	major facilitator superfamily (MFS) antibiotic efflux pump
contig00001_95	98886	101156	+	Loose	55.5	lmrC	28.93	3002881	lincosamide antibiotic	antibiotic target protection	Miscellaneous ABC-F subfamily ATP-binding cassette ribosomal protection proteins
contig00001_115	123733	125577	+	Loose	113.6	Streptomyces rimosus otr(A)	40	3002891	tetracycline antibiotic	antibiotic target protection	tetracycline-resistant ribosomal protection protein
contig00001_117	127031	130468	+	Loose	45.4	vanE	24.82	3002907	glycopeptide antibiotic	antibiotic target alteration	glycopeptide resistance gene cluster; Van ligase
contig00001_131	142202	143392	+	Loose	587	Escherichia coli EF-Tu mutants conferring resistance to Pulvomycin	72.96	3003369	elfamycin antibiotic	antibiotic target alteration	elfamycin resistant EF-Tu
contig00001_132	144060	145772	+	Loose	280.4	msbA	33.04	3003950	nitroimidazole antibiotic	antibiotic efflux	ATP-binding cassette (ABC) antibiotic efflux pump
contig00001_139	151959	152705	+	Loose	129.8	RanA	35.19	3005091	aminoglycoside antibiotic	antibiotic efflux	ATP-binding cassette (ABC) antibiotic efflux pump
contig00001_146	162217	163176	+	Loose	64.3	PNGM-1	29.46	3004571	carbapenem; cephalosporin; penam	antibiotic inactivation	PNGM beta-lactamase
contig00001_159	175917	177683	+	Loose	63.9	rphB	37.27	3003992	rifamycin antibiotic	antibiotic inactivation	rifampin phosphotransferase
contig00001_180	195804	197696	+	Loose	529.3	TaeA	42.75	3003986	pleuromutilin antibiotic	antibiotic efflux	ATP-binding cassette (ABC) antibiotic efflux pump
contig00001_182	198792	199283	+	Loose	136.3	dfrE	41.36	3002875	diaminopyrimidine antibiotic	antibiotic target replacement	trimethoprim resistant dihydrofolate reductase dfr
contig00001_209	232997	233965	+	Loose	47.4	NmcR	30.3	3003665	carbapenem; cephalosporin; cephamycin; penam	antibiotic inactivation	NmcA beta-lactamase
contig00001_214	239661	240431	-	Loose	157.9	macB	38.17	3000535	macrolide antibiotic	antibiotic efflux	ATP-binding cassette (ABC) antibiotic efflux pump
contig00001_215	240525	241484	-	Loose	60.8	evgS	23.66	3000833	macrolide antibiotic; fluoroquinolone antibiotic; penam; tetracycline antibiotic	antibiotic efflux	major facilitator superfamily (MFS) antibiotic efflux pump; resistance-nodulation-cell division (RND) antibiotic efflux pump
contig00001_216	241477	242172	-	Loose	116.3	adeR	31.76	3000553	glycylcycline; tetracycline antibiotic	antibiotic efflux	resistance-nodulation-cell division (RND) antibiotic efflux pump
contig00001_217	242270	243571	+	Loose	144.8	mef(B)	28.65	3003107	macrolide antibiotic	antibiotic efflux	major facilitator superfamily (MFS) antibiotic efflux pump
contig00001_258	284766	285656	-	Loose	50.1	adeL	26.96	3000620	fluoroquinolone antibiotic; tetracycline antibiotic	antibiotic efflux	resistance-nodulation-cell division (RND) antibiotic efflux pump
contig00001_262	289737	290672	-	Loose	77.8	vanH gene in vanD cluster	27.71	3002944	glycopeptide antibiotic	antibiotic target alteration	vanH; glycopeptide resistance gene cluster
contig00002_11	8545	10383	-	Loose	91.3	tet(W)	25	3000194	tetracycline antibiotic	antibiotic target protection	tetracycline-resistant ribosomal protection protein
contig00002_17	16931	17875	-	Loose	231.9	mreA	40.35	3007050	macrolide antibiotic	antibiotic efflux	major facilitator superfamily (MFS) antibiotic efflux pump
contig00002_21	20243	23026	-	Loose	72.8	Streptomyces rimosus otr(A)	33.09	3002891	tetracycline antibiotic	antibiotic target protection	tetracycline-resistant ribosomal protection protein
contig00002_41	42800	44608	-	Loose	331.3	tetB(60)	35.73	3004036	tetracycline antibiotic	antibiotic efflux	ATP-binding cassette (ABC) antibiotic efflux pump
contig00002_42	44598	46355	-	Loose	359.4	tetA(60)	35.16	3004035	tetracycline antibiotic	antibiotic efflux	ATP-binding cassette (ABC) antibiotic efflux pump
contig00002_61	61917	62870	-	Loose	114.8	RanA	30.7	3005091	aminoglycoside antibiotic	antibiotic efflux	ATP-binding cassette (ABC) antibiotic efflux pump
contig00002_62	62873	63895	-	Loose	99.8	RanA	30.48	3005091	aminoglycoside antibiotic	antibiotic efflux	ATP-binding cassette (ABC) antibiotic efflux pump
contig00002_76	76882	77838	-	Loose	112.1	arnA	28.9	3002985	peptide antibiotic	antibiotic target alteration	pmr phosphoethanolamine transferase
contig00002_98	95849	97510	-	Loose	69.3	efrB	25.65	3003949	macrolide antibiotic; fluoroquinolone antibiotic; rifamycin antibiotic	antibiotic efflux	ATP-binding cassette (ABC) antibiotic efflux pump
contig00002_101	101575	101937	-	Loose	40	Pseudomonas aeruginosa soxR	28.12	3004107	fluoroquinolone antibiotic; cephalosporin; glycylcycline; penam; tetracycline antibiotic; rifamycin antibiotic; phenicol antibiotic; disinfecting agents and antiseptics	antibiotic target alteration; antibiotic efflux	ATP-binding cassette (ABC) antibiotic efflux pump; major facilitator superfamily (MFS) antibiotic efflux pump; resistance-nodulation-cell division (RND) antibiotic efflux pump
contig00002_113	114712	115377	-	Loose	71.6	evgA	25.12	3000832	macrolide antibiotic; fluoroquinolone antibiotic; penam; tetracycline antibiotic	antibiotic efflux	major facilitator superfamily (MFS) antibiotic efflux pump; resistance-nodulation-cell division (RND) antibiotic efflux pump
contig00002_123	125145	125906	-	Loose	58.5	tsnR	29.03	3003060	peptide antibiotic	antibiotic target alteration	non-erm 23S ribosomal RNA methyltransferase (A1067)
contig00002_126	128087	129673	-	Loose	213.4	arlS	35.19	3000839	fluoroquinolone antibiotic; disinfecting agents and antiseptics	antibiotic efflux	major facilitator superfamily (MFS) antibiotic efflux pump
contig00002_127	129673	130359	-	Loose	241.1	arlR	53.74	3000838	fluoroquinolone antibiotic; disinfecting agents and antiseptics	antibiotic efflux	major facilitator superfamily (MFS) antibiotic efflux pump
contig00002_168	171535	172308	-	Loose	46.2	vph	42.65	3003061	peptide antibiotic	antibiotic inactivation	viomycin phosphotransferase
contig00002_170	173729	174460	-	Loose	112.1	bcrA	31.71	3002987	peptide antibiotic	antibiotic efflux	ATP-binding cassette (ABC) antibiotic efflux pump
contig00002_190	193120	193890	-	Loose	167.2	macB	37.44	3000535	macrolide antibiotic	antibiotic efflux	ATP-binding cassette (ABC) antibiotic efflux pump
contig00002_191	194057	194731	+	Loose	125.2	vanR gene in vanI cluster	33.04	3003728	glycopeptide antibiotic	antibiotic target alteration	glycopeptide resistance gene cluster; vanR
contig00002_192	194741	195820	+	Loose	84.3	basS	26.96	3003583	peptide antibiotic	antibiotic target alteration; antibiotic efflux	pmr phosphoethanolamine transferase
contig00002_195	198929	199372	-	Loose	52.4	mecI	25.2	3000124	penam	antibiotic target replacement	methicillin resistant PBP2
contig00002_198	202613	203182	-	Loose	49.3	arnA	34.83	3002985	peptide antibiotic	antibiotic target alteration	pmr phosphoethanolamine transferase
contig00002_208	212509	213933	-	Loose	67.4	mdeA	25.14	3007011	fluoroquinolone antibiotic; aminoglycoside antibiotic; penam; tetracycline antibiotic; disinfecting agents and antiseptics	antibiotic efflux	major facilitator superfamily (MFS) antibiotic efflux pump
contig00002_209	214200	215924	-	Loose	53.1	rphB	44.44	3003992	rifamycin antibiotic	antibiotic inactivation	rifampin phosphotransferase
contig00002_214	219556	221130	-	Loose	193	Staphylococcus aureus fusA with mutation conferring resistance to fusidic acid	28.9	3003735	fusidane antibiotic	antibiotic target alteration	antibiotic resistant fusA
contig00002_237	242869	243621	-	Loose	77	tetA(58)	30.1	3003980	tetracycline antibiotic	antibiotic efflux	major facilitator superfamily (MFS) antibiotic efflux pump
contig00002_242	249716	250879	-	Loose	64.3	ADC-66	26.23	3006438	cephalosporin	antibiotic inactivation	ADC beta-lactamases pending classification for carbapenemase activity
contig00002_244	251819	253015	-	Loose	70.5	ACT-42	27.44	3006237	carbapenem; cephalosporin; cephamycin; penam	antibiotic inactivation	ACT beta-lactamase
contig00002_255	270589	272907	-	Loose	190.7	macB	37.38	3000535	macrolide antibiotic	antibiotic efflux	ATP-binding cassette (ABC) antibiotic efflux pump
contig00003_18	14035	16005	-	Loose	380.2	optrA	33.44	3003746	oxazolidinone antibiotic; phenicol antibiotic	antibiotic target protection	Miscellaneous ABC-F subfamily ATP-binding cassette ribosomal protection proteins
contig00003_21	17329	18216	+	Loose	73.6	tetA(58)	26.05	3003980	tetracycline antibiotic	antibiotic efflux	major facilitator superfamily (MFS) antibiotic efflux pump
contig00003_34	32165	33622	-	Loose	317.4	lmrB	39.07	3002813	lincosamide antibiotic	antibiotic efflux	ATP-binding cassette (ABC) antibiotic efflux pump
contig00003_44	42615	43019	+	Loose	54.7	golS	28.7	3000504	monobactam; carbapenem; cephalosporin; cephamycin; penam; phenicol antibiotic; penem	antibiotic efflux	resistance-nodulation-cell division (RND) antibiotic efflux pump
contig00003_61	56102	57799	+	Loose	155.6	tetB(46)	23.64	3004033	tetracycline antibiotic	antibiotic efflux	ATP-binding cassette (ABC) antibiotic efflux pump
contig00003_62	57780	59507	+	Loose	173.3	novA	29.03	3002522	aminocoumarin antibiotic	antibiotic efflux	ATP-binding cassette (ABC) antibiotic efflux pump
contig00003_70	69393	71081	+	Loose	112.5	tetB(60)	30.77	3004036	tetracycline antibiotic	antibiotic efflux	ATP-binding cassette (ABC) antibiotic efflux pump
contig00003_71	71081	72700	+	Loose	144.1	tetA(46)	25.37	3004032	tetracycline antibiotic	antibiotic efflux	ATP-binding cassette (ABC) antibiotic efflux pump
contig00003_77	81262	82680	+	Loose	382.1	lmrB	47.49	3002813	lincosamide antibiotic	antibiotic efflux	ATP-binding cassette (ABC) antibiotic efflux pump
contig00003_85	92067	92933	-	Loose	115.9	bcrA	30.45	3002987	peptide antibiotic	antibiotic efflux	ATP-binding cassette (ABC) antibiotic efflux pump
contig00003_88	94604	95491	-	Loose	143.7	tetA(58)	29.93	3003980	tetracycline antibiotic	antibiotic efflux	major facilitator superfamily (MFS) antibiotic efflux pump
contig00003_106	111913	112905	+	Loose	176.8	vanH gene in vanO cluster	37.73	3002948	glycopeptide antibiotic	antibiotic target alteration	vanH; glycopeptide resistance gene cluster
contig00003_120	127209	128432	+	Loose	121.3	RanA	30.45	3005091	aminoglycoside antibiotic	antibiotic efflux	ATP-binding cassette (ABC) antibiotic efflux pump
contig00003_128	136116	137213	+	Loose	62.8	Yrc-1	28.65	3005035	cephalosporin; cephamycin; penam	antibiotic inactivation	YRC Beta-lactamase
contig00003_132	140245	141618	+	Loose	151	emrY	28.85	3000254	tetracycline antibiotic	antibiotic efflux	major facilitator superfamily (MFS) antibiotic efflux pump
contig00003_134	142368	142952	+	Loose	47.8	mepR	31.58	3000746	glycylcycline; tetracycline antibiotic	antibiotic efflux	multidrug and toxic compound extrusion (MATE) transporter
contig00003_138	146545	146958	+	Loose	43.1	mepR	23.91	3000746	glycylcycline; tetracycline antibiotic	antibiotic efflux	multidrug and toxic compound extrusion (MATE) transporter
contig00003_140	147914	148411	+	Loose	49.3	emrR	25.44	3000516	fluoroquinolone antibiotic	antibiotic efflux	major facilitator superfamily (MFS) antibiotic efflux pump
contig00003_145	152034	152483	+	Loose	39.7	mepR	25.95	3000746	glycylcycline; tetracycline antibiotic	antibiotic efflux	multidrug and toxic compound extrusion (MATE) transporter
contig00003_180	198378	199331	+	Loose	108.6	vanH gene in vanD cluster	31.54	3002944	glycopeptide antibiotic	antibiotic target alteration	vanH; glycopeptide resistance gene cluster
contig00003_205	227679	229106	+	Loose	129.4	fexA	25.54	3002704	phenicol antibiotic	antibiotic efflux	major facilitator superfamily (MFS) antibiotic efflux pump
contig00003_209	233213	234265	+	Loose	109	RanA	29.13	3005091	aminoglycoside antibiotic	antibiotic efflux	ATP-binding cassette (ABC) antibiotic efflux pump
contig00003_210	234267	235247	+	Loose	105.1	RanA	29.2	3005091	aminoglycoside antibiotic	antibiotic efflux	ATP-binding cassette (ABC) antibiotic efflux pump
contig00003_255	285355	285939	+	Loose	123.6	macB	38.54	3000535	macrolide antibiotic	antibiotic efflux	ATP-binding cassette (ABC) antibiotic efflux pump
contig00004_14	11816	12778	+	Loose	122.1	vanH gene in vanO cluster	37.93	3002948	glycopeptide antibiotic	antibiotic target alteration	vanH; glycopeptide resistance gene cluster
contig00004_19	15035	16762	-	Loose	98.2	macB	32.03	3000535	macrolide antibiotic	antibiotic efflux	ATP-binding cassette (ABC) antibiotic efflux pump
contig00004_31	30377	31957	+	Loose	104.8	novA	21.4	3002522	aminocoumarin antibiotic	antibiotic efflux	ATP-binding cassette (ABC) antibiotic efflux pump
contig00004_35	34423	35097	-	Loose	110.5	bcrA	33.85	3002987	peptide antibiotic	antibiotic efflux	ATP-binding cassette (ABC) antibiotic efflux pump
contig00004_42	42954	44402	+	Loose	151	sdrM	27.01	3007013	fluoroquinolone antibiotic; disinfecting agents and antiseptics	antibiotic efflux	major facilitator superfamily (MFS) antibiotic efflux pump
contig00004_66	68398	69399	-	Loose	197.6	vanH gene in vanP cluster	36.14	3007188	glycopeptide antibiotic	antibiotic target alteration	vanH; glycopeptide resistance gene cluster
contig00004_68	70197	71282	+	Loose	139.8	D-Ala-D-Ala ligase	29.26	3003970	glycopeptide antibiotic	antibiotic target alteration	Van ligase
contig00004_72	74608	76410	-	Loose	174.5	msbA	29.23	3003950	nitroimidazole antibiotic	antibiotic efflux	ATP-binding cassette (ABC) antibiotic efflux pump
contig00004_81	84231	85442	-	Loose	40	tet(40)	24.06	3000567	tetracycline antibiotic	antibiotic efflux	major facilitator superfamily (MFS) antibiotic efflux pump
contig00004_95	102477	104105	-	Loose	50.1	poxtA	28.99	3004470	tetracycline antibiotic; oxazolidinone antibiotic; phenicol antibiotic	antibiotic target protection	Miscellaneous ABC-F subfamily ATP-binding cassette ribosomal protection proteins
contig00004_102	107498	108175	-	Loose	122.1	macB	34.04	3000535	macrolide antibiotic	antibiotic efflux	ATP-binding cassette (ABC) antibiotic efflux pump
contig00004_111	117624	118328	+	Loose	52.4	vatH	31.15	3002845	streptogramin antibiotic; streptogramin A antibiotic	antibiotic inactivation	streptogramin vat acetyltransferase
contig00004_127	130368	132197	+	Loose	173.7	tet(43)	30.62	3000573	tetracycline antibiotic	antibiotic efflux	major facilitator superfamily (MFS) antibiotic efflux pump
contig00004_131	135430	136089	-	Loose	62	CRP	26.35	3000518	macrolide antibiotic; fluoroquinolone antibiotic; penam	antibiotic efflux	resistance-nodulation-cell division (RND) antibiotic efflux pump
contig00004_143	146313	147560	+	Loose	129.8	RanA	30.92	3005091	aminoglycoside antibiotic	antibiotic efflux	ATP-binding cassette (ABC) antibiotic efflux pump
contig00004_157	159079	159681	+	Loose	47.4	Escherichia coli AcrAB-TolC with AcrR mutation conferring resistance to ciprofloxacin, tetracycline, and ceftazidime	39.34	3003807	fluoroquinolone antibiotic; cephalosporin; glycylcycline; penam; tetracycline antibiotic; rifamycin antibiotic; phenicol antibiotic; disinfecting agents and antiseptics	antibiotic target alteration; antibiotic efflux	resistance-nodulation-cell division (RND) antibiotic efflux pump
contig00004_161	163866	165248	+	Loose	177.9	lmrB	29.11	3002813	lincosamide antibiotic	antibiotic efflux	ATP-binding cassette (ABC) antibiotic efflux pump
contig00004_166	170994	172436	-	Loose	192.2	Acinetobacter baumannii AbaF	31.59	3004573	phosphonic acid antibiotic	antibiotic efflux	major facilitator superfamily (MFS) antibiotic efflux pump
contig00005_2	1105	3177	-	Loose	42.7	mtrA	30.86	3000816	macrolide antibiotic; penam	antibiotic efflux	resistance-nodulation-cell division (RND) antibiotic efflux pump
contig00005_34	27996	28316	+	Loose	73.9	qacG	38.24	3007015	disinfecting agents and antiseptics	antibiotic efflux	small multidrug resistance (SMR) antibiotic efflux pump
contig00005_46	38100	39389	+	Loose	63.2	mefE	25.38	3000614	macrolide antibiotic	antibiotic efflux	major facilitator superfamily (MFS) antibiotic efflux pump
contig00005_47	39708	40823	+	Loose	114.8	RanA	30.13	3005091	aminoglycoside antibiotic	antibiotic efflux	ATP-binding cassette (ABC) antibiotic efflux pump
contig00005_140	142925	144289	+	Loose	41.6	Staphylococcus aureus norA	24.08	3004667	fluoroquinolone antibiotic	antibiotic efflux	major facilitator superfamily (MFS) antibiotic efflux pump
contig00005_172	173106	173741	-	Loose	102.1	bcrA	32.06	3002987	peptide antibiotic	antibiotic efflux	ATP-binding cassette (ABC) antibiotic efflux pump
contig00006_16	12856	15048	-	Loose	208.4	novA	28.01	3002522	aminocoumarin antibiotic	antibiotic efflux	ATP-binding cassette (ABC) antibiotic efflux pump
contig00006_39	35079	36383	-	Loose	181	lmrB	32.24	3002813	lincosamide antibiotic	antibiotic efflux	ATP-binding cassette (ABC) antibiotic efflux pump
contig00006_46	41562	42305	-	Loose	94.4	tetA(58)	27.06	3003980	tetracycline antibiotic	antibiotic efflux	major facilitator superfamily (MFS) antibiotic efflux pump
contig00006_60	58301	59161	-	Loose	136.3	tetA(58)	37.09	3003980	tetracycline antibiotic	antibiotic efflux	major facilitator superfamily (MFS) antibiotic efflux pump
contig00006_65	62158	63690	-	Loose	70.5	almE	25.41	3007433	peptide antibiotic	antibiotic target alteration	polymyxin resistance operon; alm glycyltransferase
contig00006_67	64876	65580	-	Loose	108.2	macB	29.8	3000535	macrolide antibiotic	antibiotic efflux	ATP-binding cassette (ABC) antibiotic efflux pump
contig00006_70	68880	69527	+	Loose	155.6	macB	38.03	3000535	macrolide antibiotic	antibiotic efflux	ATP-binding cassette (ABC) antibiotic efflux pump
contig00006_91	108298	109056	-	Loose	181.8	macB	40.81	3000535	macrolide antibiotic	antibiotic efflux	ATP-binding cassette (ABC) antibiotic efflux pump
contig00006_99	114388	116565	-	Loose	134.4	efrA	28.38	3003948	macrolide antibiotic; fluoroquinolone antibiotic; rifamycin antibiotic	antibiotic efflux	ATP-binding cassette (ABC) antibiotic efflux pump
contig00006_102	118439	119149	+	Loose	145.2	macB	36.33	3000535	macrolide antibiotic	antibiotic efflux	ATP-binding cassette (ABC) antibiotic efflux pump
contig00006_107	121737	122582	-	Loose	103.2	macB	36.27	3000535	macrolide antibiotic	antibiotic efflux	ATP-binding cassette (ABC) antibiotic efflux pump
contig00006_108	122579	123415	-	Loose	115.2	macB	34.39	3000535	macrolide antibiotic	antibiotic efflux	ATP-binding cassette (ABC) antibiotic efflux pump
contig00006_143	146056	148158	-	Loose	990.3	Staphylococcus aureus fusA with mutation conferring resistance to fusidic acid	71.28	3003735	fusidane antibiotic	antibiotic target alteration	antibiotic resistant fusA
contig00006_149	162753	166340	-	Loose	1690.6	Staphylococcus aureus rpoB mutants conferring resistance to rifampicin	71.85	3003285	rifamycin antibiotic	antibiotic target alteration; antibiotic target replacement	rifamycin-resistant beta-subunit of RNA polymerase (rpoB)
contig00007_3	1570	2169	+	Loose	87.4	bcrA	26.6	3002987	peptide antibiotic	antibiotic efflux	ATP-binding cassette (ABC) antibiotic efflux pump
contig00007_12	13630	14439	-	Loose	46.6	LRA-2	35.16	3002485	cephalosporin; penam	antibiotic inactivation	subclass B3 LRA beta-lactamase
contig00007_15	16777	18687	-	Loose	136	arlS	26.59	3000839	fluoroquinolone antibiotic; disinfecting agents and antiseptics	antibiotic efflux	major facilitator superfamily (MFS) antibiotic efflux pump
contig00007_16	18703	19419	-	Loose	202.2	vanR gene in vanM cluster	46.22	3002928	glycopeptide antibiotic	antibiotic target alteration	glycopeptide resistance gene cluster; vanR
contig00007_31	32730	34196	+	Loose	155.2	lfrA	28.57	3003967	fluoroquinolone antibiotic	antibiotic efflux	major facilitator superfamily (MFS) antibiotic efflux pump
contig00007_32	34312	35502	+	Loose	39.3	tet(J)	24.73	3000177	tetracycline antibiotic	antibiotic efflux	major facilitator superfamily (MFS) antibiotic efflux pump
contig00007_44	47638	48384	+	Loose	129.4	RanA	34.65	3005091	aminoglycoside antibiotic	antibiotic efflux	ATP-binding cassette (ABC) antibiotic efflux pump
contig00007_52	54685	55461	+	Loose	41.2	abcA	22.22	3003942	cephalosporin; penam; peptide antibiotic	antibiotic efflux	ATP-binding cassette (ABC) antibiotic efflux pump
contig00007_55	57828	58688	-	Loose	84	oleC	26.48	3003748	macrolide antibiotic	antibiotic efflux	ATP-binding cassette (ABC) antibiotic efflux pump
contig00007_57	60363	61103	-	Loose	139.4	macB	35.91	3000535	macrolide antibiotic	antibiotic efflux	ATP-binding cassette (ABC) antibiotic efflux pump
contig00007_71	79407	80090	+	Loose	60.8	kdpE	37.74	3003841	aminoglycoside antibiotic	antibiotic efflux	kdpDE
contig00007_73	81061	82113	+	Loose	109.4	tetA(58)	27.01	3003980	tetracycline antibiotic	antibiotic efflux	major facilitator superfamily (MFS) antibiotic efflux pump
contig00007_75	82875	83600	+	Loose	119.4	bcrA	34.29	3002987	peptide antibiotic	antibiotic efflux	ATP-binding cassette (ABC) antibiotic efflux pump
contig00007_77	84431	85735	-	Loose	41.6	vanS gene in vanE cluster	23.57	3002935	glycopeptide antibiotic	antibiotic target alteration	vanS; glycopeptide resistance gene cluster
contig00007_78	85732	86439	-	Loose	45.4	vanR gene in vanA cluster	29.81	3002919	glycopeptide antibiotic	antibiotic target alteration	glycopeptide resistance gene cluster; vanR
contig00007_96	103597	104286	+	Loose	208	macB	45.05	3000535	macrolide antibiotic	antibiotic efflux	ATP-binding cassette (ABC) antibiotic efflux pump
contig00007_97	104273	105466	+	Loose	146.7	macB	29.5	3000535	macrolide antibiotic	antibiotic efflux	ATP-binding cassette (ABC) antibiotic efflux pump
contig00007_136	145955	147082	+	Loose	96.7	msbA	30.99	3003950	nitroimidazole antibiotic	antibiotic efflux	ATP-binding cassette (ABC) antibiotic efflux pump
contig00007_148	157790	159976	+	Loose	210.7	novA	26.9	3002522	aminocoumarin antibiotic	antibiotic efflux	ATP-binding cassette (ABC) antibiotic efflux pump
contig00008_3	2590	3195	-	Loose	54.3	vanZ gene in vanF cluster	30.95	3002963	glycopeptide antibiotic	antibiotic target alteration	vanZ; glycopeptide resistance gene cluster
contig00008_16	15666	16595	+	Loose	139.4	PmrF	28.75	3003578	peptide antibiotic	antibiotic target alteration	pmr phosphoethanolamine transferase
contig00008_64	101373	101828	+	Loose	39.3	AAC(6')-Iy	29.03	3002569	aminoglycoside antibiotic	antibiotic inactivation	AAC(6')
contig00008_68	105807	107012	-	Loose	47.8	bmr	22.77	3003007	fluoroquinolone antibiotic; nucleoside antibiotic; phenicol antibiotic; disinfecting agents and antiseptics	antibiotic efflux	major facilitator superfamily (MFS) antibiotic efflux pump
contig00008_86	127524	128057	-	Loose	38.1	AAC(6')-I-43	38.98	3004641	aminoglycoside antibiotic	antibiotic inactivation	AAC(6')
contig00008_87	128153	129700	-	Loose	117.1	arlS	27.76	3000839	fluoroquinolone antibiotic; disinfecting agents and antiseptics	antibiotic efflux	major facilitator superfamily (MFS) antibiotic efflux pump
contig00008_88	129697	130428	-	Loose	173.7	vanR gene in vanM cluster	38.91	3002928	glycopeptide antibiotic	antibiotic target alteration	glycopeptide resistance gene cluster; vanR
contig00009_4	3992	4876	+	Loose	43.1	adeL	26.45	3000620	fluoroquinolone antibiotic; tetracycline antibiotic	antibiotic efflux	resistance-nodulation-cell division (RND) antibiotic efflux pump
contig00009_25	20587	21879	-	Loose	117.9	smeS	32.59	3003067	aminoglycoside antibiotic; cephalosporin; cephamycin; penam	antibiotic efflux	resistance-nodulation-cell division (RND) antibiotic efflux pump
contig00009_26	21876	22571	-	Loose	163.3	arlR	36.77	3000838	fluoroquinolone antibiotic; disinfecting agents and antiseptics	antibiotic efflux	major facilitator superfamily (MFS) antibiotic efflux pump
contig00009_29	25485	26462	+	Loose	149.1	PmrF	29.74	3003578	peptide antibiotic	antibiotic target alteration	pmr phosphoethanolamine transferase
contig00009_32	30516	31319	-	Loose	95.5	macB	33.33	3000535	macrolide antibiotic	antibiotic efflux	ATP-binding cassette (ABC) antibiotic efflux pump
contig00009_66	59788	60813	+	Loose	54.7	ACT-37	25.19	3003172	carbapenem; cephalosporin; cephamycin; penam	antibiotic inactivation	ACT beta-lactamase
contig00009_90	86833	88476	-	Loose	229.6	optrA	27.95	3003746	oxazolidinone antibiotic; phenicol antibiotic	antibiotic target protection	Miscellaneous ABC-F subfamily ATP-binding cassette ribosomal protection proteins
contig00009_105	104895	106379	+	Loose	503.8	lsaA	53.83	3000300	lincosamide antibiotic; streptogramin antibiotic; streptogramin A antibiotic; streptogramin B antibiotic; pleuromutilin antibiotic	antibiotic target protection	lsa-type ABC-F protein
contig00009_120	122701	124482	-	Loose	593.2	lmrD	56.55	3002882	lincosamide antibiotic	antibiotic efflux	ATP-binding cassette (ABC) antibiotic efflux pump
contig00009_121	124486	126204	-	Loose	583.9	patA	51.77	3000024	fluoroquinolone antibiotic	antibiotic efflux	ATP-binding cassette (ABC) antibiotic efflux pump
contig00009_126	132088	132882	+	Loose	142.9	tetA(58)	34.26	3003980	tetracycline antibiotic	antibiotic efflux	major facilitator superfamily (MFS) antibiotic efflux pump
contig00010_35	33388	34305	+	Loose	134	tetA(58)	29.49	3003980	tetracycline antibiotic	antibiotic efflux	major facilitator superfamily (MFS) antibiotic efflux pump
contig00010_38	36620	37186	-	Loose	66.2	lmrB	30.05	3002813	lincosamide antibiotic	antibiotic efflux	ATP-binding cassette (ABC) antibiotic efflux pump
contig00010_39	37242	38009	-	Loose	129.8	lmrB	33.62	3002813	lincosamide antibiotic	antibiotic efflux	ATP-binding cassette (ABC) antibiotic efflux pump
contig00010_44	41622	42338	+	Loose	76.3	lmrD	28	3002882	lincosamide antibiotic	antibiotic efflux	ATP-binding cassette (ABC) antibiotic efflux pump
contig00010_46	43180	44058	-	Loose	101.7	RanA	30.99	3005091	aminoglycoside antibiotic	antibiotic efflux	ATP-binding cassette (ABC) antibiotic efflux pump
contig00010_47	44092	45159	-	Loose	89.4	macB	28.87	3000535	macrolide antibiotic	antibiotic efflux	ATP-binding cassette (ABC) antibiotic efflux pump
contig00010_53	50414	52075	-	Loose	81.6	lmrD	24.7	3002882	lincosamide antibiotic	antibiotic efflux	ATP-binding cassette (ABC) antibiotic efflux pump
contig00010_54	52068	53672	-	Loose	91.7	tetA(60)	27.47	3004035	tetracycline antibiotic	antibiotic efflux	ATP-binding cassette (ABC) antibiotic efflux pump
contig00010_60	58179	58919	-	Loose	145.6	macB	40.65	3000535	macrolide antibiotic	antibiotic efflux	ATP-binding cassette (ABC) antibiotic efflux pump
contig00010_68	67459	68292	-	Loose	140.6	sul3	33.98	3000413	sulfonamide antibiotic	antibiotic target replacement	sulfonamide resistant sul
contig00010_81	82563	84854	-	Loose	80.9	HelR	27.16	3007208	rifamycin antibiotic	antibiotic target protection	helicase-like RNA polymerase protection protein
contig00010_91	95527	96288	-	Loose	192.2	macB	43.05	3000535	macrolide antibiotic	antibiotic efflux	ATP-binding cassette (ABC) antibiotic efflux pump
contig00010_102	110019	110984	-	Loose	50.8	PmrF	31.78	3003578	peptide antibiotic	antibiotic target alteration	pmr phosphoethanolamine transferase
contig00010_110	123244	124251	-	Loose	105.5	PmrF	25.24	3003578	peptide antibiotic	antibiotic target alteration	pmr phosphoethanolamine transferase
contig00010_115	129014	129769	-	Loose	48.5	PmrF	31.13	3003578	peptide antibiotic	antibiotic target alteration	pmr phosphoethanolamine transferase
contig00011_7	8205	9548	+	Loose	43.5	QepA2	24.82	3004103	fluoroquinolone antibiotic	antibiotic efflux	major facilitator superfamily (MFS) antibiotic efflux pump
contig00011_12	13928	15322	-	Loose	246.1	lmrB	36.81	3002813	lincosamide antibiotic	antibiotic efflux	ATP-binding cassette (ABC) antibiotic efflux pump
contig00011_32	51528	52430	+	Loose	47	adeL	32.33	3000620	fluoroquinolone antibiotic; tetracycline antibiotic	antibiotic efflux	resistance-nodulation-cell division (RND) antibiotic efflux pump
contig00011_41	58766	61294	-	Loose	46.6	macB	30.1	3000535	macrolide antibiotic	antibiotic efflux	ATP-binding cassette (ABC) antibiotic efflux pump
contig00011_44	63731	65332	+	Loose	134.8	msbA	24.4	3003950	nitroimidazole antibiotic	antibiotic efflux	ATP-binding cassette (ABC) antibiotic efflux pump
contig00011_48	68324	69148	-	Loose	43.5	adeL	28.46	3000620	fluoroquinolone antibiotic; tetracycline antibiotic	antibiotic efflux	resistance-nodulation-cell division (RND) antibiotic efflux pump
contig00011_49	69433	71721	-	Loose	82	HelR	26.95	3007208	rifamycin antibiotic	antibiotic target protection	helicase-like RNA polymerase protection protein
contig00011_51	73403	74359	+	Loose	126.3	bcrA	30.56	3002987	peptide antibiotic	antibiotic efflux	ATP-binding cassette (ABC) antibiotic efflux pump
contig00011_74	95435	97417	+	Loose	49.3	Staphylococcus aureus mupA conferring resistance to mupirocin	26.43	3000521	mupirocin-like antibiotic	antibiotic target alteration	antibiotic-resistant isoleucyl-tRNA synthetase (ileS)
contig00011_75	97479	99392	-	Loose	179.9	msbA	39.67	3003950	nitroimidazole antibiotic	antibiotic efflux	ATP-binding cassette (ABC) antibiotic efflux pump
contig00011_76	99379	101205	-	Loose	131.3	tetB(46)	31.1	3004033	tetracycline antibiotic	antibiotic efflux	ATP-binding cassette (ABC) antibiotic efflux pump
contig00011_78	102157	102861	-	Loose	43.5	Pseudomonas aeruginosa CpxR	27.44	3004054	macrolide antibiotic; fluoroquinolone antibiotic; monobactam; aminoglycoside antibiotic; carbapenem; cephalosporin; cephamycin; penam; tetracycline antibiotic; peptide antibiotic; aminocoumarin antibiotic; diaminopyrimidine antibiotic; sulfonamide antibiotic; phenicol antibiotic; penem	antibiotic efflux	resistance-nodulation-cell division (RND) antibiotic efflux pump
contig00011_84	107479	108375	+	Loose	101.3	Erm(34)	28.87	3000600	macrolide antibiotic; lincosamide antibiotic; streptogramin antibiotic; streptogramin A antibiotic; streptogramin B antibiotic	antibiotic target alteration	Erm 23S ribosomal RNA methyltransferase
contig00011_89	111634	112284	-	Loose	96.3	msbA	30.99	3003950	nitroimidazole antibiotic	antibiotic efflux	ATP-binding cassette (ABC) antibiotic efflux pump
contig00011_108	130978	132237	+	Loose	352.4	Staphylococcus aureus murA with mutation conferring resistance to fosfomycin	45.97	3003776	phosphonic acid antibiotic	antibiotic target alteration	antibiotic-resistant murA transferase
contig00012_3	2676	3929	-	Loose	74.7	tap	23.12	3000343	tetracycline antibiotic	antibiotic efflux	major facilitator superfamily (MFS) antibiotic efflux pump
contig00012_8	6697	7911	+	Loose	56.6	blt	22.15	3003006	fluoroquinolone antibiotic; disinfecting agents and antiseptics	antibiotic efflux	major facilitator superfamily (MFS) antibiotic efflux pump
contig00012_10	8674	9903	+	Loose	95.1	Acinetobacter baumannii AbaF	24.64	3004573	phosphonic acid antibiotic	antibiotic efflux	major facilitator superfamily (MFS) antibiotic efflux pump
contig00012_18	16270	18900	+	Loose	49.3	rphB	23.45	3003992	rifamycin antibiotic	antibiotic inactivation	rifampin phosphotransferase
contig00012_20	21251	22129	-	Loose	98.6	bcrA	24.45	3002987	peptide antibiotic	antibiotic efflux	ATP-binding cassette (ABC) antibiotic efflux pump
contig00012_32	33592	34470	+	Loose	152.5	bcrA	31.65	3002987	peptide antibiotic	antibiotic efflux	ATP-binding cassette (ABC) antibiotic efflux pump
contig00012_41	43304	44086	+	Loose	47	tsnR	28.17	3003060	peptide antibiotic	antibiotic target alteration	non-erm 23S ribosomal RNA methyltransferase (A1067)
contig00012_52	52242	52844	+	Loose	67	salB	31.28	3007026	lincosamide antibiotic; streptogramin antibiotic; streptogramin A antibiotic; pleuromutilin antibiotic	antibiotic target protection	sal-type ABC-F protein
contig00012_80	82374	83870	+	Loose	43.1	LpsB	27.88	3005051	peptide antibiotic	reduced permeability to antibiotic	Intrinsic peptide antibiotic resistant Lps
contig00012_82	88086	89309	-	Loose	55.5	tcr3	24.44	3002893	tetracycline antibiotic	antibiotic efflux	major facilitator superfamily (MFS) antibiotic efflux pump
contig00012_85	91013	92245	-	Loose	322.4	mdtG	44.96	3001329	phosphonic acid antibiotic	antibiotic efflux	major facilitator superfamily (MFS) antibiotic efflux pump
contig00012_92	102694	105303	+	Loose	793.9	Listeria monocytogenes mprF	47.29	3003770	peptide antibiotic	antibiotic target alteration	defensin resistant mprF
contig00013_20	18875	20584	+	Loose	276.2	efrA	32.19	3003948	macrolide antibiotic; fluoroquinolone antibiotic; rifamycin antibiotic	antibiotic efflux	ATP-binding cassette (ABC) antibiotic efflux pump
contig00013_21	20577	22388	+	Loose	324.3	patB	33.68	3000025	fluoroquinolone antibiotic	antibiotic efflux	ATP-binding cassette (ABC) antibiotic efflux pump
contig00013_22	22511	24103	-	Loose	117.1	msbA	24.29	3003950	nitroimidazole antibiotic	antibiotic efflux	ATP-binding cassette (ABC) antibiotic efflux pump
contig00013_42	41134	41823	-	Loose	128.6	macB	36.2	3000535	macrolide antibiotic	antibiotic efflux	ATP-binding cassette (ABC) antibiotic efflux pump
contig00013_51	46977	48125	+	Loose	123.2	tet(38)	25.53	3000565	tetracycline antibiotic	antibiotic efflux	major facilitator superfamily (MFS) antibiotic efflux pump
contig00013_76	69543	70925	-	Loose	108.2	lfrA	27.03	3003967	fluoroquinolone antibiotic	antibiotic efflux	major facilitator superfamily (MFS) antibiotic efflux pump
contig00013_79	72880	73536	-	Loose	84.3	tetA(46)	31.72	3004032	tetracycline antibiotic	antibiotic efflux	ATP-binding cassette (ABC) antibiotic efflux pump
contig00013_80	74092	76080	+	Loose	318.9	mecC	34.47	3001209	penam	antibiotic target replacement	methicillin resistant PBP2
contig00013_84	79189	80691	-	Loose	100.9	macB	34.96	3000535	macrolide antibiotic	antibiotic efflux	ATP-binding cassette (ABC) antibiotic efflux pump
contig00013_93	87182	88528	-	Loose	82.8	msbA	30.94	3003950	nitroimidazole antibiotic	antibiotic efflux	ATP-binding cassette (ABC) antibiotic efflux pump
contig00014_7	8264	9001	+	Loose	148.3	tetA(58)	34.65	3003980	tetracycline antibiotic	antibiotic efflux	major facilitator superfamily (MFS) antibiotic efflux pump
contig00014_9	10166	10810	+	Loose	47.8	MexL	28.28	3003710	macrolide antibiotic; tetracycline antibiotic; disinfecting agents and antiseptics	antibiotic efflux	resistance-nodulation-cell division (RND) antibiotic efflux pump
contig00014_15	17135	18223	-	Loose	132.5	RanA	32.78	3005091	aminoglycoside antibiotic	antibiotic efflux	ATP-binding cassette (ABC) antibiotic efflux pump
contig00014_22	25154	26050	-	Loose	138.7	tetA(58)	27.89	3003980	tetracycline antibiotic	antibiotic efflux	major facilitator superfamily (MFS) antibiotic efflux pump
contig00014_29	31289	32350	+	Loose	126.3	RanA	32.35	3005091	aminoglycoside antibiotic	antibiotic efflux	ATP-binding cassette (ABC) antibiotic efflux pump
contig00014_51	56305	56760	-	Loose	88.6	mgrA	36.64	3000815	fluoroquinolone antibiotic; cephalosporin; penam; tetracycline antibiotic; peptide antibiotic; disinfecting agents and antiseptics	antibiotic efflux	ATP-binding cassette (ABC) antibiotic efflux pump; major facilitator superfamily (MFS) antibiotic efflux pump
contig00014_56	60808	63696	-	Loose	53.5	macB	34.44	3000535	macrolide antibiotic	antibiotic efflux	ATP-binding cassette (ABC) antibiotic efflux pump
contig00015_10	11472	12965	+	Loose	185.7	tcr3	30.77	3002893	tetracycline antibiotic	antibiotic efflux	major facilitator superfamily (MFS) antibiotic efflux pump
contig00015_12	13742	15220	+	Loose	327.4	Staphylococcus aureus LmrS	42.72	3004572	macrolide antibiotic; aminoglycoside antibiotic; oxazolidinone antibiotic; diaminopyrimidine antibiotic; phenicol antibiotic	antibiotic efflux	major facilitator superfamily (MFS) antibiotic efflux pump
contig00015_16	17211	19622	+	Loose	71.2	Staphylococcus aureus mupA conferring resistance to mupirocin	23.23	3000521	mupirocin-like antibiotic	antibiotic target alteration	antibiotic-resistant isoleucyl-tRNA synthetase (ileS)
contig00015_38	37864	38682	-	Loose	166.8	bacA	39.21	3002986	peptide antibiotic	antibiotic target alteration	undecaprenyl pyrophosphate related proteins
contig00015_44	43257	44099	+	Loose	122.9	RlmA(II)	31.06	3001301	macrolide antibiotic; lincosamide antibiotic	antibiotic target alteration	non-erm 23S ribosomal RNA methyltransferase (G748)
contig00015_62	64776	65462	+	Loose	151	macB	38.29	3000535	macrolide antibiotic	antibiotic efflux	ATP-binding cassette (ABC) antibiotic efflux pump
contig00015_65	67926	68633	+	Loose	184.9	arlR	43.42	3000838	fluoroquinolone antibiotic; disinfecting agents and antiseptics	antibiotic efflux	major facilitator superfamily (MFS) antibiotic efflux pump
contig00015_66	68626	70293	+	Loose	124.8	arlS	30.7	3000839	fluoroquinolone antibiotic; disinfecting agents and antiseptics	antibiotic efflux	major facilitator superfamily (MFS) antibiotic efflux pump
contig00015_70	73287	74105	+	Loose	95.1	RanA	29.48	3005091	aminoglycoside antibiotic	antibiotic efflux	ATP-binding cassette (ABC) antibiotic efflux pump
contig00015_71	74115	74879	+	Loose	89	RanA	25.49	3005091	aminoglycoside antibiotic	antibiotic efflux	ATP-binding cassette (ABC) antibiotic efflux pump
contig00016_44	54139	54855	-	Loose	99.4	tetA(58)	28.94	3003980	tetracycline antibiotic	antibiotic efflux	major facilitator superfamily (MFS) antibiotic efflux pump
contig00016_45	54848	55633	-	Loose	91.7	tetA(58)	29.69	3003980	tetracycline antibiotic	antibiotic efflux	major facilitator superfamily (MFS) antibiotic efflux pump
contig00017_2	1145	2761	+	Loose	75.1	tetA(60)	28.04	3004035	tetracycline antibiotic	antibiotic efflux	ATP-binding cassette (ABC) antibiotic efflux pump
contig00017_18	17452	18138	+	Loose	211.5	vanR gene in vanF cluster	49.78	3002925	glycopeptide antibiotic	antibiotic target alteration	glycopeptide resistance gene cluster; vanR
contig00017_19	18142	19326	+	Loose	167.5	vanS gene in vanA cluster	36.05	3002931	glycopeptide antibiotic	antibiotic target alteration	vanS; glycopeptide resistance gene cluster
contig00017_26	25972	27459	+	Loose	51.6	pp-flo	30.77	3002812	phenicol antibiotic	antibiotic efflux	major facilitator superfamily (MFS) antibiotic efflux pump
contig00017_42	45370	46089	+	Loose	84.3	vgaB	28.37	3000118	streptogramin antibiotic; streptogramin A antibiotic; pleuromutilin antibiotic	antibiotic target protection	vga-type ABC-F protein
contig00018_10	8441	9634	-	Loose	43.5	tet(59)	24.07	3004441	tetracycline antibiotic	antibiotic efflux	major facilitator superfamily (MFS) antibiotic efflux pump
contig00018_14	13303	13962	+	Loose	46.2	Escherichia coli AcrAB-TolC with AcrR mutation conferring resistance to ciprofloxacin, tetracycline, and ceftazidime	24.27	3003807	fluoroquinolone antibiotic; cephalosporin; glycylcycline; penam; tetracycline antibiotic; rifamycin antibiotic; phenicol antibiotic; disinfecting agents and antiseptics	antibiotic target alteration; antibiotic efflux	resistance-nodulation-cell division (RND) antibiotic efflux pump
contig00018_15	14022	15752	+	Loose	416.8	efrA	41.82	3003948	macrolide antibiotic; fluoroquinolone antibiotic; rifamycin antibiotic	antibiotic efflux	ATP-binding cassette (ABC) antibiotic efflux pump
contig00018_16	15752	17638	+	Loose	371.3	patB	35.85	3000025	fluoroquinolone antibiotic	antibiotic efflux	ATP-binding cassette (ABC) antibiotic efflux pump
contig00018_45	43214	44266	+	Loose	129	macB	34.53	3000535	macrolide antibiotic	antibiotic efflux	ATP-binding cassette (ABC) antibiotic efflux pump
contig00018_47	45128	45895	+	Loose	77	novA	29.87	3002522	aminocoumarin antibiotic	antibiotic efflux	ATP-binding cassette (ABC) antibiotic efflux pump
contig00019_35	34800	36320	-	Loose	170.6	almE	27.38	3007433	peptide antibiotic	antibiotic target alteration	polymyxin resistance operon; alm glycyltransferase
contig00021_6	4135	5298	+	Loose	90.1	cmrA	28.61	3002702	phenicol antibiotic	antibiotic efflux	major facilitator superfamily (MFS) antibiotic efflux pump
contig00021_14	11055	12068	-	Loose	71.2	CMY-144	26.59	3005219	cephamycin	antibiotic inactivation	CMY beta-lactamase
contig00021_20	18171	18605	-	Loose	47.8	golS	28.97	3000504	monobactam; carbapenem; cephalosporin; cephamycin; penam; phenicol antibiotic; penem	antibiotic efflux	resistance-nodulation-cell division (RND) antibiotic efflux pump
contig00021_25	22285	23019	+	Loose	80.1	bcrA	26.34	3002987	peptide antibiotic	antibiotic efflux	ATP-binding cassette (ABC) antibiotic efflux pump
contig00022_8	6591	7292	-	Loose	166	macB	37.71	3000535	macrolide antibiotic	antibiotic efflux	ATP-binding cassette (ABC) antibiotic efflux pump
contig00022_13	10313	10951	-	Loose	43.5	nalD	43.14	3000819	macrolide antibiotic; fluoroquinolone antibiotic; monobactam; carbapenem; cephalosporin; cephamycin; penam; tetracycline antibiotic; peptide antibiotic; aminocoumarin antibiotic; diaminopyrimidine antibiotic; sulfonamide antibiotic; phenicol antibiotic; penem	antibiotic efflux	resistance-nodulation-cell division (RND) antibiotic efflux pump
contig00022_15	12696	13307	+	Loose	61.2	vatB	41.67	3002841	streptogramin antibiotic; streptogramin A antibiotic	antibiotic inactivation	streptogramin vat acetyltransferase
contig00022_16	13551	15341	+	Loose	137.1	msbA	27.15	3003950	nitroimidazole antibiotic	antibiotic efflux	ATP-binding cassette (ABC) antibiotic efflux pump
contig00022_17	15310	17169	+	Loose	126.3	msbA	26.57	3003950	nitroimidazole antibiotic	antibiotic efflux	ATP-binding cassette (ABC) antibiotic efflux pump
contig00023_4	3873	4295	-	Loose	43.5	YajC	35.14	3005040	fluoroquinolone antibiotic; cephalosporin; glycylcycline; penam; tetracycline antibiotic; oxazolidinone antibiotic; glycopeptide antibiotic; rifamycin antibiotic; phenicol antibiotic; disinfecting agents and antiseptics	antibiotic efflux	resistance-nodulation-cell division (RND) antibiotic efflux pump
contig00023_21	19364	20518	-	Loose	92.8	rosB	26.4	3003049	peptide antibiotic	antibiotic efflux	major facilitator superfamily (MFS) antibiotic efflux pump
contig00023_29	28065	29648	-	Loose	98.2	msbA	21.37	3003950	nitroimidazole antibiotic	antibiotic efflux	ATP-binding cassette (ABC) antibiotic efflux pump
contig00024_20	22344	23483	-	Loose	171.4	vanT gene in vanG cluster	32.15	3002972	glycopeptide antibiotic	antibiotic target alteration	glycopeptide resistance gene cluster; vanT
contig00028_7	7265	8032	-	Loose	109.8	macB	37.37	3000535	macrolide antibiotic	antibiotic efflux	ATP-binding cassette (ABC) antibiotic efflux pump
contig00033_4	2305	3852	+	Loose	268.5	optrA	31.03	3003746	oxazolidinone antibiotic; phenicol antibiotic	antibiotic target protection	Miscellaneous ABC-F subfamily ATP-binding cassette ribosomal protection proteins
contig00001_68	71046	72479	+	Loose	327.8	Enterococcus faecalis cls with mutation conferring resistance to daptomycin	37.39	3003760	peptide antibiotic	antibiotic target alteration	daptomycin resistant cls
contig00001_73	75247	77394	+	Loose	397.9	Streptococcus pneumoniae PBP2x conferring resistance to amoxicillin	34.82	3003043	cephalosporin; cephamycin; penam	antibiotic target alteration	Penicillin-binding protein mutations conferring resistance to beta-lactam antibiotics
contig00001_205	224910	226922	+	Loose	672.9	Clostridioides difficile gyrB conferring resistance to fluoroquinolones	55.56	3004562	fluoroquinolone antibiotic	antibiotic target alteration	fluoroquinolone resistant gyrB
contig00001_206	226929	229370	+	Loose	553.1	Clostridioides difficile gyrA conferring resistance to fluoroquinolones	38.97	3003995	fluoroquinolone antibiotic	antibiotic target alteration	fluoroquinolone resistant gyrA
contig00001_218	243656	244291	-	Loose	48.5	Helicobacter pylori rdxA mutation conferring resistance to metronidazole	24.1	3007055	nitroimidazole antibiotic	antibiotic target alteration	Antibiotic resistant Helicobacter pylori nitroreductase
contig00001_252	277247	278716	+	Loose	442.2	Enterococcus faecalis cls with mutation conferring resistance to daptomycin	47.23	3003760	peptide antibiotic	antibiotic target alteration	daptomycin resistant cls
contig00001_267	294344	296647	+	Loose	196.4	Helicobacter pylori pbp1 mutants conferring resistance to amoxicillin	27.49	3007060	cephalosporin; cephamycin; penam	antibiotic target alteration	Penicillin-binding protein mutations conferring resistance to beta-lactam antibiotics
contig00002_110	109471	111597	-	Loose	60.1	Neisseria meningititis PBP2 conferring resistance to beta-lactam	24.3	3003937	cephalosporin; cephamycin; penam	antibiotic target alteration	Penicillin-binding protein mutations conferring resistance to beta-lactam antibiotics
contig00002_115	116431	117135	-	Loose	155.6	Enterococcus faecium liaF mutant conferring daptomycin resistance	35.8	3003790	peptide antibiotic	antibiotic target alteration; antibiotic efflux	daptomycin resistant liaF
contig00002_176	178024	180066	-	Loose	230.3	Helicobacter pylori pbp1 mutants conferring resistance to amoxicillin	28.48	3007060	cephalosporin; cephamycin; penam	antibiotic target alteration	Penicillin-binding protein mutations conferring resistance to beta-lactam antibiotics
contig00004_126	129629	130210	-	Loose	40.8	Neisseria gonorrhoeae mtrR with mutation conferring resistance	32.97	3004851	macrolide antibiotic	antibiotic efflux	resistance-nodulation-cell division (RND) antibiotic efflux pump
contig00005_55	47828	48388	+	Loose	51.6	Mycobacterium tuberculosis pncA mutations conferring resistance to pyrazinamide	34.39	3003394	pyrazine antibiotic	antibiotic target alteration	Pyrazinamide resistant pncA
contig00007_116	124466	126427	+	Loose	742.7	Clostridioides difficile gyrB conferring resistance to fluoroquinolones	59.43	3004562	fluoroquinolone antibiotic	antibiotic target alteration	fluoroquinolone resistant gyrB
contig00007_117	126493	129111	+	Loose	877.9	Clostridioides difficile gyrA conferring resistance to fluoroquinolones	53.34	3003995	fluoroquinolone antibiotic	antibiotic target alteration	fluoroquinolone resistant gyrA
contig00010_37	35905	36537	+	Loose	42.4	Neisseria gonorrhoeae mtrR with mutation conferring resistance	32.1	3004851	macrolide antibiotic	antibiotic efflux	resistance-nodulation-cell division (RND) antibiotic efflux pump
contig00012_61	60124	62022	-	Loose	149.4	Mycolicibacterium smegmatis ndh with mutation conferring resistance to isoniazid	26.68	3003778	isoniazid-like antibiotic	antibiotic target alteration	antibiotic resistant ndh
contig00017_8	7939	8670	+	Loose	76.6	Mycobacterium tuberculosis gidB mutation conferring resistance to streptomycin	30.57	3003470	aminoglycoside antibiotic	antibiotic target alteration	antibiotic resistant gidB
contig00019_18	16217	18967	+	Loose	154.1	Helicobacter pylori pbp1 mutants conferring resistance to amoxicillin	28.1	3007060	cephalosporin; cephamycin; penam	antibiotic target alteration	Penicillin-binding protein mutations conferring resistance to beta-lactam antibiotics
contig00002_141	141403	142371	+	Loose	71.6	MexS	28.5	3000813	fluoroquinolone antibiotic; diaminopyrimidine antibiotic; phenicol antibiotic	antibiotic efflux	resistance-nodulation-cell division (RND) antibiotic efflux pump
contig00003_99	106611	107204	+	Loose	40	Escherichia coli AcrAB-TolC with AcrR mutation conferring resistance to ciprofloxacin, tetracycline, and ceftazidime	31.51	3003807	fluoroquinolone antibiotic; cephalosporin; glycylcycline; penam; tetracycline antibiotic; rifamycin antibiotic; phenicol antibiotic; disinfecting agents and antiseptics	antibiotic target alteration; antibiotic efflux	resistance-nodulation-cell division (RND) antibiotic efflux pump
contig00004_167	172476	173501	-	Loose	79	MexS	26.63	3000813	fluoroquinolone antibiotic; diaminopyrimidine antibiotic; phenicol antibiotic	antibiotic efflux	resistance-nodulation-cell division (RND) antibiotic efflux pump
contig00005_73	71320	72402	+	Loose	43.5	MexS	40.62	3000813	fluoroquinolone antibiotic; diaminopyrimidine antibiotic; phenicol antibiotic	antibiotic efflux	resistance-nodulation-cell division (RND) antibiotic efflux pump
contig00005_139	141780	142802	-	Loose	49.3	Escherichia coli soxS with mutation conferring antibiotic resistance	28.71	3003511	fluoroquinolone antibiotic; monobactam; carbapenem; cephalosporin; glycylcycline; cephamycin; penam; tetracycline antibiotic; rifamycin antibiotic; phenicol antibiotic; penem; disinfecting agents and antiseptics	antibiotic target alteration; antibiotic efflux; reduced permeability to antibiotic	ATP-binding cassette (ABC) antibiotic efflux pump; major facilitator superfamily (MFS) antibiotic efflux pump; resistance-nodulation-cell division (RND) antibiotic efflux pump; General Bacterial Porin with reduced permeability to beta-lactams
contig00009_17	14249	15274	+	Loose	49.3	MexS	29.61	3000813	fluoroquinolone antibiotic; diaminopyrimidine antibiotic; phenicol antibiotic	antibiotic efflux	resistance-nodulation-cell division (RND) antibiotic efflux pump
contig00009_94	92627	93538	+	Loose	72.8	MexS	32.11	3000813	fluoroquinolone antibiotic; diaminopyrimidine antibiotic; phenicol antibiotic	antibiotic efflux	resistance-nodulation-cell division (RND) antibiotic efflux pump
contig00021_22	19695	20717	-	Loose	59.3	MexS	28.02	3000813	fluoroquinolone antibiotic; diaminopyrimidine antibiotic; phenicol antibiotic	antibiotic efflux	resistance-nodulation-cell division (RND) antibiotic efflux pump
